# Supplementary material for: Pn-AqpC-Mediated Fermentation Pattern Coordination with the Two-Component System 07 Regulates Host N-Glycan Degradation of Streptococcus pneumoniae
Source: Microbiol Spectr. 2022 Sep 15;10(5):e02496-22. doi: 10.1128/spectrum.02496-22 (PMC9603416; doi:10.1128/spectrum.02496-22)
Supplement: Supplemental file 2 — Data Set S1. Download spectrum.02496-22-s0002.xlsx, XLSX file, 0.2 MB [file spectrum.02496-22-s0002.xlsx]

## Sheet: Sheet 1
Proteins identified by TMT quantitative proteomic in pneumococcus R6 wild-type and Pn-aqpC deletion strain
Protein accession	Protein description	Gene name	MW [kDa]	Coverage [%]	Peptides	PSMs	Unique peptides	WT1	WT2	WT3	ΔPn-aqpC1	ΔPn-aqpC2	ΔPn-aqpC3	ΔPn-aqpC/WT Ratio	ΔPn-aqpC/WT P value
P0A2U7	Zinc transport system ATP-binding protein AdcC OS=Streptococcus pneumoniae (strain ATCC BAA-255 / R6) OX=171101 GN=adcC PE=3 SV=1	adcC	26.542	43.6	8	21	8	0.883	0.946	1.075	0.998	1.006	0.992	1.032	0.61082
P0A2U9	Oligopeptide transport ATP-binding protein AmiE OS=Streptococcus pneumoniae (strain ATCC BAA-255 / R6) OX=171101 GN=amiE PE=3 SV=1	amiE	39.49	53	19	73	19	0.956	0.964	1.028	0.977	0.965	1.017	1.004	0.89278
P0A2V9	Phosphate import ATP-binding protein PstB 3 OS=Streptococcus pneumoniae (strain ATCC BAA-255 / R6) OX=171101 GN=pstB3 PE=1 SV=1	pstB3	28.108	19.6	5	6	5	1.314	1.167	1.11	0.835	0.88	0.764	0.69	0.0046777
P0A2W1	Acyl carrier protein OS=Streptococcus pneumoniae (strain ATCC BAA-255 / R6) OX=171101 GN=acpP PE=3 SV=1	acpP	8.268	33.8	2	38	2	1.053	1.073	1.08	1.011	1.015	1.019	0.95	0.0028993
P0A2W7	Holo-[acyl-carrier-protein] synthase OS=Streptococcus pneumoniae (strain ATCC BAA-255 / R6) OX=171101 GN=acpS PE=1 SV=1	acpS	13.388	31.7	4	9	4	0.902	0.938	0.921	1.05	0.983	1.048	1.116	0.0110441
P0A2W9	Alanine racemase OS=Streptococcus pneumoniae (strain ATCC BAA-255 / R6) OX=171101 GN=alr PE=3 SV=1	alr	39.857	36	12	28	12	0.941	0.97	0.935	1.003	0.981	1	1.048	0.023423
P0A2X4	Exodeoxyribonuclease OS=Streptococcus pneumoniae (strain ATCC BAA-255 / R6) OX=171101 GN=exoA PE=3 SV=1	exoA	31.063	62.9	16	46	16	1.085	1.073	1.092	1.051	1.119	1.073	0.998	0.9035
P0A2Y3	Arginine repressor OS=Streptococcus pneumoniae (strain ATCC BAA-255 / R6) OX=171101 GN=argR PE=3 SV=1	argR	17.063	45.9	7	18	7	0.8	0.909	1.081	1.143	1.187	1.138	1.243	0.125518
P0A2Y7	Chorismate synthase OS=Streptococcus pneumoniae (strain ATCC BAA-255 / R6) OX=171101 GN=aroC PE=3 SV=1	aroC	42.871	54.4	23	64	23	0.941	0.978	0.938	0.995	0.951	1.001	1.032	0.21496
P0A2Z3	ATP synthase subunit b OS=Streptococcus pneumoniae (strain ATCC BAA-255 / R6) OX=171101 GN=atpF PE=1 SV=1	atpF	17.986	75	17	65	17	0.981	0.981	0.977	1.121	1.125	1.137	1.151	3.035e-06
P0A2Z5	ATP synthase subunit delta OS=Streptococcus pneumoniae (strain ATCC BAA-255 / R6) OX=171101 GN=atpH PE=1 SV=1	atpH	20.541	66.9	13	41	13	0.918	0.949	1.009	1.2	1.151	1.138	1.213	0.003777
P0A307	ATP synthase subunit c OS=Streptococcus pneumoniae (strain ATCC BAA-255 / R6) OX=171101 GN=atpE PE=1 SV=1	atpE	7.2597	13.6	1	6	1	0.923	1.054	1.096	1.053	1.129	1.054	1.053	0.3977
P0A336	60 kDa chaperonin OS=Streptococcus pneumoniae (strain ATCC BAA-255 / R6) OX=171101 GN=groL PE=3 SV=1	groL	57.095	57.4	32	195	32	1.049	1.085	1.038	0.958	0.954	0.973	0.91	0.002942
P0A3B8	Elongation factor Ts OS=Streptococcus pneumoniae (strain ATCC BAA-255 / R6) OX=171101 GN=tsf PE=3 SV=2	tsf	37.361	61.3	22	212	22	1.005	0.977	0.995	0.984	0.977	0.998	0.994	0.59168
P0A3C4	GTPase Era OS=Streptococcus pneumoniae (strain ATCC BAA-255 / R6) OX=171101 GN=era PE=1 SV=1	era	34.01	57.2	21	79	21	0.966	0.981	1.011	1.043	1.02	1.041	1.049	0.033298
P0A3C6	3-oxoacyl-[acyl-carrier-protein] synthase 3 OS=Streptococcus pneumoniae (strain ATCC BAA-255 / R6) OX=171101 GN=fabH PE=3 SV=1	fabH	34.903	22.5	7	17	7	1.075	1.065	1.016	0.928	0.923	0.966	0.893	0.0073812
P0A3L8	Homoserine kinase OS=Streptococcus pneumoniae (strain ATCC BAA-255 / R6) OX=171101 GN=thrB PE=3 SV=1	thrB	31.548	24.2	6	15	6	0.965	1.01	1.074	1.066	1.159	0.975	1.05	0.47024
P0A3M6	Penicillin-binding protein 2B OS=Streptococcus pneumoniae (strain ATCC BAA-255 / R6) OX=171101 GN=penA PE=1 SV=1	penA	73.872	45.3	27	59	27	1.054	1.023	0.978	0.803	0.879	0.873	0.836	0.0078583
P0A3N0	L-lactate dehydrogenase OS=Streptococcus pneumoniae (strain ATCC BAA-255 / R6) OX=171101 GN=ldh PE=1 SV=2	ldh	35.355	50.6	16	123	16	1.183	1.137	1.148	0.65	0.67	0.637	0.564	3.5611e-06
P0A3Q1	4-alpha-glucanotransferase OS=Streptococcus pneumoniae (strain ATCC BAA-255 / R6) OX=171101 GN=malQ PE=3 SV=1	malQ	58.076	23.6	17	57	17	1.21	1.101	1.191	0.298	0.363	0.308	0.277	4.242e-05
P0A3R0	Peptide methionine sulfoxide reductase MsrA/MsrB 1 OS=Streptococcus pneumoniae (strain ATCC BAA-255 / R6) OX=171101 GN=msrAB1 PE=1 SV=1	msrAB1	35.702	54.8	16	35	16	1.088	1.024	1.046	1.051	1.048	1.018	0.987	0.56418
P0A3R2	DNA mismatch repair protein HexB OS=Streptococcus pneumoniae (strain ATCC BAA-255 / R6) OX=171101 GN=hexB PE=3 SV=1	hexB	73.434	35.9	21	38	21	1.016	1.018	1	1.017	0.993	0.995	0.99	0.36832
P0A3R4	DNA mismatch repair protein HexA OS=Streptococcus pneumoniae (strain ATCC BAA-255 / R6) OX=171101 GN=hexA PE=3 SV=1	hexA	94.847	38.4	33	69	33	0.922	0.933	0.917	1.166	1.138	1.145	1.244	1.81965e-05
P0A3S4	DNA-entry nuclease OS=Streptococcus pneumoniae (strain ATCC BAA-255 / R6) OX=171101 GN=endA PE=3 SV=1	endA	29.89	75.2	14	36	14	1.04	0.966	1.054	0.976	1.021	0.946	0.962	0.3304
P0A3T5	Protein DpnD OS=Streptococcus pneumoniae (strain ATCC BAA-255 / R6) OX=171101 GN=dpnD PE=4 SV=1	dpnD	18.057	40.5	5	9	5	0.909	0.933	1.056	0.954	0.994	0.966	1.006	0.88258
P0A3Y4	2,3-bisphosphoglycerate-dependent phosphoglycerate mutase OS=Streptococcus pneumoniae (strain ATCC BAA-255 / R6) OX=171101 GN=gpmA PE=3 SV=1	gpmA	26.051	74.3	18	184	18	1.027	1.026	1.042	0.979	0.975	0.976	0.947	0.00044187
P0A3Y8	Phosphate-specific transport system accessory protein PhoU homolog OS=Streptococcus pneumoniae (strain ATCC BAA-255 / R6) OX=171101 GN=phoU PE=3 SV=1	phoU	24.192	7.9	1	1	1	0.979	0.962	1.03	0.902	0.849	1.121	0.967	0.66338
P0A452	Protein RecA OS=Streptococcus pneumoniae (strain ATCC BAA-255 / R6) OX=171101 GN=recA PE=1 SV=1	recA	41.949	54.1	22	65	22	0.989	0.986	1.05	0.985	1.009	1.028	0.999	0.97734
P0A454	Recombination protein RecR OS=Streptococcus pneumoniae (strain ATCC BAA-255 / R6) OX=171101 GN=recR PE=3 SV=1	recR	21.689	53.5	9	23	9	0.973	1.005	0.992	0.971	0.95	0.947	0.966	0.04646
P0A456	Holliday junction resolvase RecU OS=Streptococcus pneumoniae (strain ATCC BAA-255 / R6) OX=171101 GN=recU PE=3 SV=1	recU	23.13	26.8	7	11	7	1.085	1.034	1.029	0.898	1.02	1.003	0.928	0.154196
P0A460	Type-2 restriction enzyme DpnI OS=Streptococcus pneumoniae (strain ATCC BAA-255 / R6) OX=171101 GN=dpnC PE=1 SV=1	dpnC	29.785	21.3	6	11	6	0.996	0.978	0.958	1.114	1.053	1.037	1.093	0.022638
P0A472	50S ribosomal protein L7/L12 OS=Streptococcus pneumoniae (strain ATCC BAA-255 / R6) OX=171101 GN=rplL PE=3 SV=2	rplL	12.442	91	12	231	12	0.976	0.945	0.97	0.968	0.965	0.97	1.004	0.71314
P0A474	50S ribosomal protein L14 OS=Streptococcus pneumoniae (strain ATCC BAA-255 / R6) OX=171101 GN=rplN PE=3 SV=1	rplN	13.006	61.5	11	92	11	1.002	0.976	1.01	0.95	0.989	0.952	0.968	0.118362
P0A476	50S ribosomal protein L16 OS=Streptococcus pneumoniae (strain ATCC BAA-255 / R6) OX=171101 GN=rplP PE=3 SV=1	rplP	15.436	35	5	57	5	0.961	0.962	0.995	1.009	1.036	0.991	1.04	0.083001
P0A484	50S ribosomal protein L29 OS=Streptococcus pneumoniae (strain ATCC BAA-255 / R6) OX=171101 GN=rpmC PE=3 SV=1	rpmC	7.9872	72.1	7	60	7	1.058	0.96	1.016	0.954	0.949	0.927	0.933	0.080059
P0A496	50S ribosomal protein L36 OS=Streptococcus pneumoniae (strain ATCC BAA-255 / R6) OX=171101 GN=rpmJ PE=3 SV=1	rpmJ	4.4214	60.5	4	25	4	1.079	1.007	1.011	0.975	1.032	1.013	0.975	0.4224
P0A4A8	30S ribosomal protein S12 OS=Streptococcus pneumoniae (strain ATCC BAA-255 / R6) OX=171101 GN=rpsL PE=3 SV=1	rpsL	15.143	49.6	12	101	12	1.095	0.952	0.986	0.964	1	0.97	0.967	0.50904
P0A4B4	30S ribosomal protein S17 OS=Streptococcus pneumoniae (strain ATCC BAA-255 / R6) OX=171101 GN=rpsQ PE=3 SV=1	rpsQ	10.011	67.4	8	52	8	1.108	0.967	1.03	0.969	0.98	0.93	0.927	0.15488
P0A4B6	30S ribosomal protein S19 OS=Streptococcus pneumoniae (strain ATCC BAA-255 / R6) OX=171101 GN=rpsS PE=3 SV=1	rpsS	10.75	60.2	11	58	11	0.986	0.902	1.15	0.933	1.039	0.98	0.972	0.76666
P0A4C4	30S ribosomal protein S3 OS=Streptococcus pneumoniae (strain ATCC BAA-255 / R6) OX=171101 GN=rpsC PE=3 SV=1	rpsC	24.045	60.8	14	129	14	0.967	0.947	0.969	1.003	0.988	0.968	1.026	0.109119
P0A4D8	DEAD-box ATP-dependent RNA helicase CshA OS=Streptococcus pneumoniae (strain ATCC BAA-255 / R6) OX=171101 GN=cshA PE=3 SV=1	cshA	58.827	46.9	23	78	23	1.139	1.054	1.097	0.804	0.857	0.874	0.771	0.00150154
P0A4G1	Oligopeptide-binding protein AliB OS=Streptococcus pneumoniae (strain ATCC BAA-255 / R6) OX=171101 GN=aliB PE=3 SV=1	aliB	72.561	53.8	34	86	34	0.951	0.945	0.917	0.88	0.858	0.886	0.933	0.0095181
P0A4G3	Manganese ABC transporter substrate-binding lipoprotein OS=Streptococcus pneumoniae (strain ATCC BAA-255 / R6) OX=171101 GN=psaA PE=3 SV=1	psaA	34.594	70.9	22	83	22	0.827	0.913	0.773	1.461	1.269	1.413	1.649	0.00147739
P0A4H8	Transcriptional regulatory protein CiaR OS=Streptococcus pneumoniae (strain ATCC BAA-255 / R6) OX=171101 GN=ciaR PE=3 SV=1	ciaR	25.466	32.6	7	17	7	1.001	1.091	0.952	0.889	0.846	0.905	0.867	0.034018
P0A4I6	Sensor protein CiaH OS=Streptococcus pneumoniae (strain ATCC BAA-255 / R6) OX=171101 GN=ciaH PE=3 SV=1	ciaH	50.673	21.6	8	11	8	1.032	0.988	0.957	0.831	0.906	0.917	0.892	0.038438
P0A4J0	RNA polymerase sigma factor SigA OS=Streptococcus pneumoniae (strain ATCC BAA-255 / R6) OX=171101 GN=sigA PE=3 SV=1	sigA	42.03	70.5	22	98	22	0.927	0.955	0.949	1.059	1.071	1.057	1.126	0.00028183
P0A4J7	Superoxide dismutase [Mn] OS=Streptococcus pneumoniae (strain ATCC BAA-255 / R6) OX=171101 GN=sodA PE=3 SV=2	sodA	22.397	57.2	8	50	8	1.321	1.26	1.32	1.071	1.136	1.116	0.852	0.0023805
P0A4M0	DNA gyrase subunit B OS=Streptococcus pneumoniae (strain ATCC BAA-255 / R6) OX=171101 GN=gyrB PE=1 SV=1	gyrB	72.237	53.9	36	94	36	1.025	1.015	1.01	1.019	0.997	1.006	0.991	0.29472
P0A4M6	Thiol peroxidase OS=Streptococcus pneumoniae (strain ATCC BAA-255 / R6) OX=171101 GN=tpx PE=3 SV=1	tpx	18.019	58.3	9	25	9	1.512	1.444	1.479	1.293	1.342	1.316	0.891	0.0024991
P0A4M8	Oligopeptide transport system permease protein AmiC OS=Streptococcus pneumoniae (strain ATCC BAA-255 / R6) OX=171101 GN=amiC PE=3 SV=1	amiC	55.622	35.9	20	85	20	0.987	0.983	0.99	0.927	0.999	0.987	0.984	0.5511
P0A4N0	Oligopeptide transport system permease protein AmiD OS=Streptococcus pneumoniae (strain ATCC BAA-255 / R6) OX=171101 GN=amiD PE=3 SV=1	amiD	34.634	28.2	10	25	10	0.982	0.974	1.077	1.019	1.031	1.009	1.009	0.78566
P0A4N2	Maltodextrin transport system permease protein MalC OS=Streptococcus pneumoniae (strain ATCC BAA-255 / R6) OX=171101 GN=malC PE=3 SV=1	malC	48.302	10.8	7	17	7	1.076	1.096	1.172	0.724	0.706	0.734	0.647	0.000102825
P0A4N4	Maltodextrin transport system permease protein MalD OS=Streptococcus pneumoniae (strain ATCC BAA-255 / R6) OX=171101 GN=malD PE=3 SV=1	malD	31.507	17.5	4	16	4	1.174	1.126	1.182	0.472	0.537	0.527	0.441	4.2311e-05
P0A4Q0	Glycerol-3-phosphate acyltransferase OS=Streptococcus pneumoniae (strain ATCC BAA-255 / R6) OX=171101 GN=plsY PE=1 SV=1	plsY	22.928	17.8	3	5	3	0.936	0.822	1.05	0.881	0.925	0.961	0.985	0.8969
P0A4S2	Fructose-bisphosphate aldolase OS=Streptococcus pneumoniae (strain ATCC BAA-255 / R6) OX=171101 GN=fba PE=1 SV=1	fba	31.401	54.3	18	207	18	0.994	0.986	0.942	0.915	0.925	0.923	0.946	0.030925
P0A4S4	Ribosomal RNA large subunit methyltransferase H OS=Streptococcus pneumoniae (strain ATCC BAA-255 / R6) OX=171101 GN=rlmH PE=3 SV=1	rlmH	18.099	59.1	12	20	12	1.105	1.009	1.092	0.866	0.929	0.89	0.837	0.0072647
P0A4T0	Tyrosine recombinase XerD-like OS=Streptococcus pneumoniae (strain ATCC BAA-255 / R6) OX=171101 GN=xerD PE=3 SV=1	xerD	28.473	39.3	12	17	12	1.121	1.052	1.052	0.768	0.773	0.793	0.724	0.000158818
P0A4T2	HTH-type transcriptional regulator MalR OS=Streptococcus pneumoniae (strain ATCC BAA-255 / R6) OX=171101 GN=malR PE=1 SV=2	malR	37.043	52.1	15	33	15	1.046	1.022	1.082	0.837	0.841	0.817	0.792	0.00024283
P59200	DNA polymerase I OS=Streptococcus pneumoniae (strain ATCC BAA-255 / R6) OX=171101 GN=polA PE=3 SV=1	polA	99.162	49.5	41	97	41	1.103	1.092	1.111	0.965	0.964	0.959	0.874	1.73473e-05
P59202	3-hydroxyacyl-[acyl-carrier-protein] dehydratase FabZ OS=Streptococcus pneumoniae (strain ATCC BAA-255 / R6) OX=171101 GN=fabZ PE=3 SV=1	fabZ	15.298	45.7	7	31	7	1.041	1.069	1.03	1.051	1.057	1.05	1.006	0.63126
P59204	Maltodextrose utilization protein MalA OS=Streptococcus pneumoniae (strain ATCC BAA-255 / R6) OX=171101 GN=malA PE=4 SV=1	malA	30.646	12	3	4	3	1.202	1.178	1.128	0.806	0.813	0.813	0.693	0.0026773
P59206	Putative endo-beta-N-acetylglucosaminidase OS=Streptococcus pneumoniae (strain ATCC BAA-255 / R6) OX=171101 GN=lytB PE=1 SV=1	lytB	81.899	41	23	30	23	1.147	1.086	1.065	0.927	0.923	0.95	0.849	0.0024189
P59212	Regulatory protein RecX OS=Streptococcus pneumoniae (strain ATCC BAA-255 / R6) OX=171101 GN=recX PE=3 SV=1	recX	30.209	48.8	12	14	12	1.062	0.982	0.96	0.973	0.986	0.92	0.958	0.32234
P59214	Maltose/maltodextrin-binding protein OS=Streptococcus pneumoniae (strain ATCC BAA-255 / R6) OX=171101 GN=malX PE=2 SV=1	malX	45.367	73.3	28	302	28	1.186	1.17	1.149	0.552	0.569	0.536	0.473	1.3801e-06
P59651	Beta sliding clamp OS=Streptococcus pneumoniae (strain ATCC BAA-255 / R6) OX=171101 GN=dnaN PE=3 SV=1	dnaN	42.07	42.9	14	49	14	1.014	0.998	1.004	0.982	0.981	0.983	0.977	0.03748
P59652	ATP-dependent zinc metalloprotease FtsH OS=Streptococcus pneumoniae (strain ATCC BAA-255 / R6) OX=171101 GN=ftsH PE=3 SV=1	ftsH	71.253	60.3	36	142	36	1.04	1.07	1.061	0.981	0.992	1.009	0.94	0.0063817
P59655	Dihydropteroate synthase OS=Streptococcus pneumoniae (strain ATCC BAA-255 / R6) OX=171101 GN=sulA PE=1 SV=1	sulA	34.418	17.2	7	17	7	1.027	0.922	0.971	0.964	1.031	0.939	1.005	0.91094
P59656	GTP cyclohydrolase 1 OS=Streptococcus pneumoniae (strain ATCC BAA-255 / R6) OX=171101 GN=folE PE=3 SV=1	folE	20.728	47.3	9	32	9	1.003	0.994	1.024	0.952	0.964	0.966	0.954	0.009
P59657	Bifunctional folate synthesis protein OS=Streptococcus pneumoniae (strain ATCC BAA-255 / R6) OX=171101 GN=sulD PE=1 SV=1	sulD	31.096	20	6	21	6	0.955	1.04	0.945	0.974	0.976	1.012	1.007	0.81414
P59658	Ribosomal RNA small subunit methyltransferase H OS=Streptococcus pneumoniae (strain ATCC BAA-255 / R6) OX=171101 GN=rsmH PE=3 SV=1	rsmH	36.065	44.6	11	30	11	1.049	1.04	1.052	0.991	0.924	0.964	0.917	0.013283
P59659	8-oxo-dGTP diphosphatase OS=Streptococcus pneumoniae (strain ATCC BAA-255 / R6) OX=171101 GN=mutX PE=3 SV=1	mutX	17.87	44.2	7	15	7	1.178	1.006	0.957	0.998	1.001	0.955	0.94	0.42166
P59660	Ribonuclease HIII OS=Streptococcus pneumoniae (strain ATCC BAA-255 / R6) OX=171101 GN=rnhC PE=3 SV=2	rnhC	31.86	51	14	24	14	1.04	1.037	1.032	0.878	0.861	0.93	0.858	0.022279
P59661	Glutamyl-tRNA(Gln) amidotransferase subunit C OS=Streptococcus pneumoniae (strain ATCC BAA-255 / R6) OX=171101 GN=gatC PE=3 SV=1	gatC	11.044	93	8	32	8	0.999	0.993	1.043	0.996	0.948	1.095	1.001	0.99594
P59662	Signal peptidase I OS=Streptococcus pneumoniae (strain ATCC BAA-255 / R6) OX=171101 GN=lepB PE=3 SV=1	lepB	23.497	49	14	30	14	0.959	1.012	1.118	0.967	0.988	0.998	0.956	0.40102
P59676	Penicillin-binding protein 2X OS=Streptococcus pneumoniae (strain ATCC BAA-255 / R6) OX=171101 GN=pbpX PE=1 SV=1	pbpX	82.342	45.1	32	66	32	1.147	1.07	1.115	0.709	0.738	0.731	0.654	5.7604e-05
P60630	50S ribosomal protein L24 OS=Streptococcus pneumoniae (strain ATCC BAA-255 / R6) OX=171101 GN=rplX PE=3 SV=1	rplX	10.991	60.4	8	61	8	1.03	0.928	0.991	0.967	0.988	0.952	0.986	0.69652
P60935	Undecaprenyl-diphosphatase OS=Streptococcus pneumoniae (strain ATCC BAA-255 / R6) OX=171101 GN=uppP PE=3 SV=1	uppP	31.81	14.9	5	12	5	0.987	0.874	0.978	0.979	0.902	1.066	1.038	0.58798
P61183	50S ribosomal protein L22 OS=Streptococcus pneumoniae (strain ATCC BAA-255 / R6) OX=171101 GN=rplV PE=3 SV=1	rplV	12.2	82.5	12	177	12	0.969	0.949	0.967	0.967	0.991	0.971	1.015	0.20764
P61361	50S ribosomal protein L33 type 3 OS=Streptococcus pneumoniae (strain ATCC BAA-255 / R6) OX=171101 GN=rpmG3 PE=3 SV=1	rpmG3	5.9109	32.7	2	15	2	1.063	0.983	0.947	1.011	1.019	0.994	1.01	0.75948
P62576	Sialidase A OS=Streptococcus pneumoniae (strain ATCC BAA-255 / R6) OX=171101 GN=nanA PE=1 SV=1	nanA	114.74	11.8	12	12	12	1.147	1.28	1.048	0.928	0.981	0.979	0.831	0.039824
P63374	Phosphate import ATP-binding protein PstB 1 OS=Streptococcus pneumoniae (strain ATCC BAA-255 / R6) OX=171101 GN=pstB1 PE=3 SV=1	pstB1	27.954	81	22	75	22	1.025	0.996	1.007	0.92	0.931	0.947	0.924	0.0026243
P63385	UvrABC system protein A OS=Streptococcus pneumoniae (strain ATCC BAA-255 / R6) OX=171101 GN=uvrA PE=3 SV=1	uvrA	104.18	40.6	31	80	31	0.996	1.009	1.012	1.084	1.063	1.058	1.062	0.0024585
P63414	Acetate kinase OS=Streptococcus pneumoniae (strain ATCC BAA-255 / R6) OX=171101 GN=ackA PE=3 SV=1	ackA	43.342	63.4	18	99	18	0.935	0.978	0.996	1.084	1.073	1.074	1.111	0.0052396
P63545	Adenine phosphoribosyltransferase OS=Streptococcus pneumoniae (strain ATCC BAA-255 / R6) OX=171101 GN=apt PE=3 SV=1	apt	18.728	75.3	14	64	14	1.04	1.038	1.009	1.014	1.005	1.048	0.994	0.7036
P63589	3-dehydroquinate dehydratase OS=Streptococcus pneumoniae (strain ATCC BAA-255 / R6) OX=171101 GN=aroD PE=3 SV=1	aroD	25.719	53.8	9	25	9	1.019	0.946	0.958	1.026	0.976	1.01	1.03	0.32908
P63596	Shikimate dehydrogenase (NADP(+)) OS=Streptococcus pneumoniae (strain ATCC BAA-255 / R6) OX=171101 GN=aroE PE=3 SV=1	aroE	31.269	37.7	9	19	9	1.006	0.985	0.952	1.009	1.015	0.964	1.015	0.54364
P63641	Glutamate racemase OS=Streptococcus pneumoniae (strain ATCC BAA-255 / R6) OX=171101 GN=murI PE=3 SV=1	murI	29.137	55.3	10	18	10	1.059	1.013	1.064	0.874	0.958	0.888	0.867	0.0115404
P63668	ATP synthase epsilon chain OS=Streptococcus pneumoniae (strain ATCC BAA-255 / R6) OX=171101 GN=atpC PE=1 SV=1	atpC	15.638	33.8	6	27	6	0.935	0.945	1.024	1.128	1.097	1.091	1.142	0.0119379
P63734	Carbamoyl-phosphate synthase small chain OS=Streptococcus pneumoniae (strain ATCC BAA-255 / R6) OX=171101 GN=carA PE=3 SV=1	carA	39.863	25.6	9	29	9	0.978	0.986	1.016	0.789	0.807	0.871	0.828	0.0040986
P63743	Glycerol kinase OS=Streptococcus pneumoniae (strain ATCC BAA-255 / R6) OX=171101 GN=glpK PE=3 SV=1	glpK	55.849	20.5	8	11	8	2.058	1.809	2.126	0.547	0.586	0.583	0.286	2.0404e-05
P63788	ATP-dependent Clp protease proteolytic subunit OS=Streptococcus pneumoniae (strain ATCC BAA-255 / R6) OX=171101 GN=clpP PE=1 SV=1	clpP	21.358	45.4	5	47	5	0.942	1.136	1.049	1.002	0.996	1.009	0.962	0.574
P63792	ATP-dependent Clp protease ATP-binding subunit ClpX OS=Streptococcus pneumoniae (strain ATCC BAA-255 / R6) OX=171101 GN=clpX PE=3 SV=1	clpX	45.798	53.2	20	80	20	1.003	0.998	0.997	1.002	0.994	0.998	0.999	0.67552
P63896	4-hydroxy-tetrahydrodipicolinate reductase OS=Streptococcus pneumoniae (strain ATCC BAA-255 / R6) OX=171101 GN=dapB PE=3 SV=1	dapB	27.836	42	10	24	10	0.962	1.032	0.958	0.996	0.947	0.96	0.983	0.5957
P63958	D-alanyl carrier protein OS=Streptococcus pneumoniae (strain ATCC BAA-255 / R6) OX=171101 GN=dltC PE=3 SV=1	dltC	8.98	34.2	4	7	4	0.944	1.088	0.936	1.099	1.046	1.033	1.071	0.24966
P64023	Elongation factor G OS=Streptococcus pneumoniae (strain ATCC BAA-255 / R6) OX=171101 GN=fusA PE=3 SV=1	fusA	76.83	71.9	40	517	40	0.939	0.991	0.994	0.999	0.984	0.987	1.016	0.45034
P64031	Elongation factor Tu OS=Streptococcus pneumoniae (strain ATCC BAA-255 / R6) OX=171101 GN=tuf PE=3 SV=1	tuf	43.97	70.1	32	520	32	1.023	1	1.017	1.002	0.999	0.977	0.98	0.120621
P64043	Elongation factor P OS=Streptococcus pneumoniae (strain ATCC BAA-255 / R6) OX=171101 GN=efp PE=3 SV=1	efp	20.6	51.1	7	50	7	1.035	0.994	0.991	0.886	0.969	0.911	0.916	0.041903
P64063	GTPase Der OS=Streptococcus pneumoniae (strain ATCC BAA-255 / R6) OX=171101 GN=der PE=3 SV=1	der	49.082	43.6	16	57	16	0.972	0.989	0.987	1.015	1.017	1.002	1.029	0.0161157
P64073	Probable GTP-binding protein EngB OS=Streptococcus pneumoniae (strain ATCC BAA-255 / R6) OX=171101 GN=engB PE=3 SV=1	engB	22.273	70.8	13	39	13	0.999	0.986	1.034	0.893	0.99	0.946	0.937	0.11764
P64167	DNA translocase FtsK OS=Streptococcus pneumoniae (strain ATCC BAA-255 / R6) OX=171101 GN=ftsK PE=1 SV=1	ftsK	84.965	34	23	45	23	1.047	1.014	1.079	0.931	0.938	0.944	0.896	0.0039618
P64298	GMP synthase [glutamine-hydrolyzing] OS=Streptococcus pneumoniae (strain ATCC BAA-255 / R6) OX=171101 GN=guaA PE=3 SV=1	guaA	57.472	66.5	36	170	36	1.064	1.028	1.05	0.901	0.909	0.907	0.865	0.000155384
P64311	dITP/XTP pyrophosphatase OS=Streptococcus pneumoniae (strain ATCC BAA-255 / R6) OX=171101 GN=spr1695 PE=3 SV=1	spr1695	22.041	51.5	9	26	9	1.108	0.988	1.017	0.902	0.901	0.872	0.859	0.0141009
P64404	33 kDa chaperonin OS=Streptococcus pneumoniae (strain ATCC BAA-255 / R6) OX=171101 GN=hslO PE=3 SV=1	hslO	31.662	50.3	13	33	13	1.299	1.124	1.24	1.013	1.032	1.002	0.832	0.0137834
P64406	Uncharacterized protein spr0007 OS=Streptococcus pneumoniae (strain ATCC BAA-255 / R6) OX=171101 GN=spr0007 PE=4 SV=1	spr0007	10.065	42	6	21	6	0.921	1.032	1.056	1.025	1.026	1.004	1.015	0.71376
P65122	Translation initiation factor IF-1 OS=Streptococcus pneumoniae (strain ATCC BAA-255 / R6) OX=171101 GN=infA PE=3 SV=1	infA	8.2024	31.9	3	15	3	1.108	1.001	1.013	0.89	0.869	0.863	0.84	0.0065181
P65145	Translation initiation factor IF-3 OS=Streptococcus pneumoniae (strain ATCC BAA-255 / R6) OX=171101 GN=infC PE=3 SV=1	infC	21.165	43.8	10	50	10	0.971	0.992	0.954	0.886	0.898	0.911	0.924	0.0046603
P65160	Dihydroxy-acid dehydratase OS=Streptococcus pneumoniae (strain ATCC BAA-255 / R6) OX=171101 GN=ilvD PE=3 SV=1	ilvD	59.859	47.6	24	96	24	0.793	0.963	0.914	1.35	1.28	1.363	1.496	0.0026996
P65240	Ribose-phosphate pyrophosphokinase 1 OS=Streptococcus pneumoniae (strain ATCC BAA-255 / R6) OX=171101 GN=prs1 PE=3 SV=1	prs1	35.451	51.6	17	90	17	1	1.052	1.013	0.837	0.851	0.879	0.838	0.00106221
P65242	Putative ribose-phosphate pyrophosphokinase 2 OS=Streptococcus pneumoniae (strain ATCC BAA-255 / R6) OX=171101 GN=prs2 PE=3 SV=1	prs2	35.125	53.9	14	56	14	1.094	1.085	1.006	0.989	0.933	0.956	0.904	0.033039
P65335	S-ribosylhomocysteine lyase OS=Streptococcus pneumoniae (strain ATCC BAA-255 / R6) OX=171101 GN=luxS PE=3 SV=1	luxS	17.923	57.5	8	26	8	1.058	1.023	1.08	0.939	0.976	0.963	0.91	0.0085396
P65444	Peptide methionine sulfoxide reductase MsrA/MsrB 2 OS=Streptococcus pneumoniae (strain ATCC BAA-255 / R6) OX=171101 GN=msrAB2 PE=3 SV=1	msrAB2	35.609	36	9	13	9	0.962	0.934	0.865	1.161	1.212	1.148	1.275	0.0024045
P65467	UDP-N-acetylenolpyruvoylglucosamine reductase OS=Streptococcus pneumoniae (strain ATCC BAA-255 / R6) OX=171101 GN=murB PE=3 SV=1	murB	34.538	57.3	16	35	16	1.039	0.995	0.995	0.949	0.94	0.981	0.948	0.049783
P65505	Probable nicotinate-nucleotide adenylyltransferase OS=Streptococcus pneumoniae (strain ATCC BAA-255 / R6) OX=171101 GN=nadD PE=3 SV=1	nadD	24.258	51.7	11	25	11	0.962	1.041	1.056	0.964	0.953	0.955	0.939	0.166661
P65509	NH(3)-dependent NAD(+) synthetase OS=Streptococcus pneumoniae (strain ATCC BAA-255 / R6) OX=171101 GN=nadE PE=3 SV=1	nadE	30.135	58.8	11	35	11	0.947	0.913	0.964	1.021	0.993	1.031	1.078	0.0181634
P65537	Nucleoside diphosphate kinase OS=Streptococcus pneumoniae (strain ATCC BAA-255 / R6) OX=171101 GN=ndk PE=3 SV=1	ndk	15.439	76.6	8	35	8	0.921	0.998	0.95	0.951	0.944	0.941	0.988	0.68604
P65583	Transcription antitermination protein NusB OS=Streptococcus pneumoniae (strain ATCC BAA-255 / R6) OX=171101 GN=nusB PE=3 SV=1	nusB	15.964	25.7	4	8	4	1.087	1.008	1.07	0.94	0.848	0.933	0.86	0.0197609
P65608	Ornithine carbamoyltransferase, catabolic OS=Streptococcus pneumoniae (strain ATCC BAA-255 / R6) OX=171101 GN=arcB PE=3 SV=1	arcB	37.911	45.6	14	41	14	0.95	0.975	0.971	1.108	1.174	1.128	1.177	0.0009959
P65679	Pyrrolidone-carboxylate peptidase 1 OS=Streptococcus pneumoniae (strain ATCC BAA-255 / R6) OX=171101 GN=pcp1 PE=3 SV=1	pcp1	23.42	62.6	14	50	14	0.988	0.982	0.993	0.986	0.991	0.988	1.001	0.8564
P65756	Probable manganese-dependent inorganic pyrophosphatase OS=Streptococcus pneumoniae (strain ATCC BAA-255 / R6) OX=171101 GN=ppaC PE=1 SV=1	ppaC	33.478	48.2	14	78	14	1.055	1.029	0.998	0.964	0.971	0.96	0.939	0.0190833
P65780	NAD kinase OS=Streptococcus pneumoniae (strain ATCC BAA-255 / R6) OX=171101 GN=nadK PE=3 SV=1	nadK	31.035	43	13	24	13	0.994	0.991	0.995	1.064	1.039	1.104	1.076	0.053899
P65833	Pur operon repressor OS=Streptococcus pneumoniae (strain ATCC BAA-255 / R6) OX=171101 GN=purR PE=3 SV=1	purR	30.226	65.1	15	55	15	1.025	1.042	0.994	1.012	1.005	0.972	0.976	0.27044
P65888	Adenylosuccinate synthetase OS=Streptococcus pneumoniae (strain ATCC BAA-255 / R6) OX=171101 GN=purA PE=3 SV=1	purA	47.569	66.1	28	131	28	1.04	0.984	1.053	0.998	0.998	1	0.974	0.33498
P65947	Bifunctional protein PyrR OS=Streptococcus pneumoniae (strain ATCC BAA-255 / R6) OX=171101 GN=pyrR PE=3 SV=1	pyrR	19.608	63	14	27	14	0.97	0.944	0.974	0.869	0.817	0.858	0.881	0.0039028
P66041	6,7-dimethyl-8-ribityllumazine synthase OS=Streptococcus pneumoniae (strain ATCC BAA-255 / R6) OX=171101 GN=ribH PE=3 SV=1	ribH	16.752	45.8	8	28	8	0.881	1.087	0.926	1.236	1.148	1.23	1.249	0.029042
P66051	50S ribosomal protein L10 OS=Streptococcus pneumoniae (strain ATCC BAA-255 / R6) OX=171101 GN=rplJ PE=3 SV=2	rplJ	17.479	81.3	16	138	16	0.992	0.977	0.957	0.934	0.962	0.976	0.982	0.32352
P66096	50S ribosomal protein L1 OS=Streptococcus pneumoniae (strain ATCC BAA-255 / R6) OX=171101 GN=rplA PE=3 SV=1	rplA	24.495	48.9	11	167	11	0.996	0.975	0.95	0.931	0.97	0.964	0.981	0.35982
P66113	50S ribosomal protein L20 OS=Streptococcus pneumoniae (strain ATCC BAA-255 / R6) OX=171101 GN=rplT PE=3 SV=1	rplT	13.693	47.1	5	87	5	0.878	1.002	0.898	1.076	1.046	1.02	1.131	0.046139
P66136	50S ribosomal protein L27 OS=Streptococcus pneumoniae (strain ATCC BAA-255 / R6) OX=171101 GN=rpmA PE=3 SV=1	rpmA	10.089	64.9	7	42	7	1.025	0.934	0.976	0.962	1.008	0.99	1.009	0.77938
P66156	50S ribosomal protein L28 OS=Streptococcus pneumoniae (strain ATCC BAA-255 / R6) OX=171101 GN=rpmB PE=3 SV=1	rpmB	6.8841	66.1	7	42	7	1.025	0.928	1.016	0.905	1.152	1.007	1.032	0.73714
P66201	50S ribosomal protein L31 type B OS=Streptococcus pneumoniae (strain ATCC BAA-255 / R6) OX=171101 GN=rpmE2 PE=3 SV=1	rpmE2	9.3584	87.5	10	73	10	0.98	0.956	1.08	1.007	1.119	0.975	1.028	0.64868
P66279	50S ribosomal protein L35 OS=Streptococcus pneumoniae (strain ATCC BAA-255 / R6) OX=171101 GN=rpmI PE=3 SV=1	rpmI	7.8362	31.8	7	41	7	1.021	0.877	1.052	1	1.059	0.947	1.019	0.76382
P66321	50S ribosomal protein L9 OS=Streptococcus pneumoniae (strain ATCC BAA-255 / R6) OX=171101 GN=rplI PE=3 SV=1	rplI	16.523	69.3	12	56	12	1	0.992	0.972	1.102	1.072	1.092	1.102	0.00116087
P66340	30S ribosomal protein S10 OS=Streptococcus pneumoniae (strain ATCC BAA-255 / R6) OX=171101 GN=rpsJ PE=3 SV=1	rpsJ	11.582	65.7	8	65	8	1.038	1.011	0.999	0.936	0.942	0.947	0.927	0.0030184
P66360	30S ribosomal protein S11 OS=Streptococcus pneumoniae (strain ATCC BAA-255 / R6) OX=171101 GN=rpsK PE=3 SV=1	rpsK	13.385	46.5	8	92	8	1.032	1.005	1.068	0.977	0.958	0.974	0.937	0.025217
P66393	30S ribosomal protein S13 OS=Streptococcus pneumoniae (strain ATCC BAA-255 / R6) OX=171101 GN=rpsM PE=3 SV=1	rpsM	13.421	61.2	18	96	18	1.083	1.017	0.986	0.992	0.968	0.942	0.94	0.124183
P66420	30S ribosomal protein S14 OS=Streptococcus pneumoniae (strain ATCC BAA-255 / R6) OX=171101 GN=rpsN PE=3 SV=1	rpsN	10.076	20.2	2	14	2	0.959	0.995	0.958	0.997	0.953	1.009	1.016	0.49942
P66445	30S ribosomal protein S16 OS=Streptococcus pneumoniae (strain ATCC BAA-255 / R6) OX=171101 GN=rpsP PE=3 SV=1	rpsP	10.222	51.1	4	52	4	0.973	0.948	0.984	0.954	1.018	0.989	1.019	0.43542
P66473	30S ribosomal protein S18 OS=Streptococcus pneumoniae (strain ATCC BAA-255 / R6) OX=171101 GN=rpsR PE=3 SV=1	rpsR	9.2036	62	9	74	9	1.033	0.996	1.003	0.902	0.953	1	0.942	0.128141
P66525	30S ribosomal protein S21 OS=Streptococcus pneumoniae (strain ATCC BAA-255 / R6) OX=171101 GN=rpsU PE=3 SV=1	rpsU	6.9981	50	6	37	6	1.049	0.989	1.021	0.999	1.02	0.986	0.982	0.42118
P66566	30S ribosomal protein S4 OS=Streptococcus pneumoniae (strain ATCC BAA-255 / R6) OX=171101 GN=rpsD PE=3 SV=1	rpsD	23.028	76.8	20	173	20	1.035	0.943	0.956	0.948	0.996	0.949	0.986	0.70596
P66582	30S ribosomal protein S5 OS=Streptococcus pneumoniae (strain ATCC BAA-255 / R6) OX=171101 GN=rpsE PE=3 SV=1	rpsE	17.057	86.6	15	124	15	1.004	0.971	0.967	0.966	0.993	0.98	0.999	0.95068
P66603	30S ribosomal protein S6 OS=Streptococcus pneumoniae (strain ATCC BAA-255 / R6) OX=171101 GN=rpsF PE=3 SV=1	rpsF	11.153	76	10	83	10	0.958	0.908	0.997	0.956	0.978	0.955	1.009	0.74772
P66633	30S ribosomal protein S8 OS=Streptococcus pneumoniae (strain ATCC BAA-255 / R6) OX=171101 GN=rpsH PE=3 SV=1	rpsH	14.754	66.7	14	112	14	1.002	0.973	0.969	0.954	0.963	0.979	0.984	0.27524
P66709	DNA-directed RNA polymerase subunit alpha OS=Streptococcus pneumoniae (strain ATCC BAA-255 / R6) OX=171101 GN=rpoA PE=1 SV=1	rpoA	34.206	59.8	22	131	22	1.011	0.985	1.011	0.927	0.974	0.957	0.95	0.039204
P66718	Probable DNA-directed RNA polymerase subunit delta OS=Streptococcus pneumoniae (strain ATCC BAA-255 / R6) OX=171101 GN=rpoE PE=3 SV=1	rpoE	22.736	5	1	4	1	0.997	1.047	1.003	0.996	0.991	0.955	0.966	0.16012
P66731	DNA-directed RNA polymerase subunit omega OS=Streptococcus pneumoniae (strain ATCC BAA-255 / R6) OX=171101 GN=rpoZ PE=3 SV=1	rpoZ	11.792	83.5	11	26	11	1.045	0.968	1.061	1.001	0.928	0.958	0.939	0.156802
P66836	Polyamine aminopropyltransferase OS=Streptococcus pneumoniae (strain ATCC BAA-255 / R6) OX=171101 GN=speE PE=3 SV=1	speE	32.859	35.3	7	24	7	0.969	0.931	0.949	1.004	1.036	1.001	1.067	0.0149622
P66855	Single-stranded DNA-binding protein OS=Streptococcus pneumoniae (strain ATCC BAA-255 / R6) OX=171101 GN=ssb PE=3 SV=1	ssb	17.351	73.1	9	54	9	0.979	0.988	1.115	1.033	1.056	1.025	1.01	0.79286
P66908	Queuine tRNA-ribosyltransferase OS=Streptococcus pneumoniae (strain ATCC BAA-255 / R6) OX=171101 GN=tgt PE=3 SV=1	tgt	43.121	44.5	14	66	14	1.022	1.001	0.951	1.129	1.115	1.154	1.143	0.0048221
P66943	Triosephosphate isomerase OS=Streptococcus pneumoniae (strain ATCC BAA-255 / R6) OX=171101 GN=tpiA PE=3 SV=1	tpiA	26.55	54	14	149	14	1.027	1.044	1.012	0.977	0.975	0.978	0.95	0.030196
P67000	Anthranilate phosphoribosyltransferase OS=Streptococcus pneumoniae (strain ATCC BAA-255 / R6) OX=171101 GN=trpD PE=3 SV=1	trpD	35.904	35.6	10	21	10	0.854	0.834	0.821	1.119	1.163	1.147	1.367	4.0671e-05
P67050	Thymidylate synthase OS=Streptococcus pneumoniae (strain ATCC BAA-255 / R6) OX=171101 GN=thyA PE=3 SV=1	thyA	32.554	48.7	14	34	14	1.081	1.002	1.088	0.956	0.936	0.919	0.886	0.0140794
P67187	Probable transcriptional regulatory protein spr1738 OS=Streptococcus pneumoniae (strain ATCC BAA-255 / R6) OX=171101 GN=spr1738 PE=3 SV=1	spr1738	25.829	39.5	8	71	8	1.023	1.047	1.055	0.916	0.921	0.926	0.884	0.00022481
P67267	Nucleoid-associated protein spr1010 OS=Streptococcus pneumoniae (strain ATCC BAA-255 / R6) OX=171101 GN=spr1010 PE=3 SV=1	spr1010	10.935	39.4	4	30	4	0.96	1.067	0.951	1.067	0.978	1.049	1.039	0.44106
P67283	Ribonuclease Y OS=Streptococcus pneumoniae (strain ATCC BAA-255 / R6) OX=171101 GN=rny PE=3 SV=1	rny	59.856	53.4	31	107	31	1.005	1.001	1.059	1.061	1.044	1.038	1.025	0.25814
P67294	UPF0154 protein spr1697 OS=Streptococcus pneumoniae (strain ATCC BAA-255 / R6) OX=171101 GN=spr1697 PE=3 SV=1	spr1697	9.0857	62.2	9	34	9	1.084	1.056	0.993	0.982	0.919	0.934	0.905	0.038324
P67319	Transcriptional repressor NrdR OS=Streptococcus pneumoniae (strain ATCC BAA-255 / R6) OX=171101 GN=nrdR PE=3 SV=1	nrdR	18.38	19.1	4	9	4	1.047	1.075	0.873	0.982	0.998	1.019	1.001	0.9389
P67331	UPF0176 protein spr0084 OS=Streptococcus pneumoniae (strain ATCC BAA-255 / R6) OX=171101 GN=spr0084 PE=3 SV=1	spr0084	37.905	80.5	28	87	28	1.842	1.65	1.805	0.872	0.913	0.838	0.495	7.7191e-05
P67362	UPF0223 protein spr1261 OS=Streptococcus pneumoniae (strain ATCC BAA-255 / R6) OX=171101 GN=spr1261 PE=3 SV=1	spr1261	10.308	20.7	2	5	2	0.964	1.055	0.993	1.03	0.996	0.978	0.997	0.94652
P67383	UPF0237 protein spr0217 OS=Streptococcus pneumoniae (strain ATCC BAA-255 / R6) OX=171101 GN=spr0217 PE=3 SV=1	spr0217	9.671	45.5	5	17	5	1.007	0.984	0.977	0.921	0.939	0.94	0.943	0.0066991
P67414	Uridine kinase OS=Streptococcus pneumoniae (strain ATCC BAA-255 / R6) OX=171101 GN=udk PE=3 SV=1	udk	24.466	46.7	8	15	8	1.021	1.069	1.061	0.845	0.888	0.858	0.822	0.00066264
P67466	Exodeoxyribonuclease 7 small subunit OS=Streptococcus pneumoniae (strain ATCC BAA-255 / R6) OX=171101 GN=xseB PE=3 SV=1	xseB	7.8498	11.4	1	3	1	1.008	1.036	0.919	1.045	0.985	1.017	1.028	0.50986
P67507	tRNA (guanine-N(7)-)-methyltransferase OS=Streptococcus pneumoniae (strain ATCC BAA-255 / R6) OX=171101 GN=trmB PE=3 SV=1	trmB	24.378	52.1	10	32	10	1.071	1.023	1.05	0.887	0.911	0.907	0.86	0.0006578
P67531	Probable tautomerase spr0921 OS=Streptococcus pneumoniae (strain ATCC BAA-255 / R6) OX=171101 GN=spr0921 PE=3 SV=2	spr0921	6.7467	71.7	3	10	3	1.018	1.051	1	0.998	0.973	0.971	0.959	0.068497
P67581	Methionine--tRNA ligase OS=Streptococcus pneumoniae (strain ATCC BAA-255 / R6) OX=171101 GN=metG PE=3 SV=1	metG	75.65	57.4	35	146	35	0.968	1.022	1.028	0.996	0.996	0.97	0.981	0.43098
P67596	Tryptophan--tRNA ligase OS=Streptococcus pneumoniae (strain ATCC BAA-255 / R6) OX=171101 GN=trpS PE=3 SV=1	trpS	38.417	59.2	16	73	16	0.991	1.084	1.007	1.014	0.974	0.995	0.968	0.34554
P67685	Small ribosomal subunit biogenesis GTPase RsgA OS=Streptococcus pneumoniae (strain ATCC BAA-255 / R6) OX=171101 GN=rsgA PE=3 SV=1	rsgA	32.993	60.3	13	35	13	1.085	1.045	1.095	0.985	0.947	0.956	0.896	0.0040356
Q59947	Immunoglobulin A1 protease OS=Streptococcus pneumoniae (strain ATCC BAA-255 / R6) OX=171101 GN=iga PE=3 SV=2	iga	218.57	48.1	87	208	87	1.044	0.989	1.022	1.18	1.209	1.233	1.186	0.00108462
Q7CRA4	Penicillin-binding protein 1b OS=Streptococcus pneumoniae (strain ATCC BAA-255 / R6) OX=171101 GN=pbp1b PE=1 SV=1	pbp1b	89.48	35.2	28	48	28	1.078	0.98	1.009	0.903	0.948	0.908	0.9	0.03056
Q7CRA7	Uncharacterized protein OS=Streptococcus pneumoniae (strain ATCC BAA-255 / R6) OX=171101 GN=spr1693 PE=4 SV=1	spr1693	17.269	35.9	4	10	4	0.995	1.053	1.113	0.844	0.834	0.855	0.801	0.0026551
Q7CRB0	Dihydrofolate reductase OS=Streptococcus pneumoniae (strain ATCC BAA-255 / R6) OX=171101 GN=dfr PE=3 SV=1	dfr	19.761	45.8	9	24	9	0.956	0.973	1.033	0.915	0.948	0.931	0.943	0.086162
Q7CRB1	ATP synthase subunit alpha OS=Streptococcus pneumoniae (strain ATCC BAA-255 / R6) OX=171101 GN=atpA PE=1 SV=1	atpA	54.645	46.7	24	113	24	1.009	0.98	0.984	1.117	1.107	1.097	1.117	0.00045888
Q7CRB2	ATP synthase gamma chain OS=Streptococcus pneumoniae (strain ATCC BAA-255 / R6) OX=171101 GN=atpG PE=1 SV=1	atpG	32.324	61.3	18	122	18	0.918	1.019	0.971	1.088	1.08	1.088	1.12	0.063858
Q7CRB5	Histidine kinase OS=Streptococcus pneumoniae (strain ATCC BAA-255 / R6) OX=171101 GN=hk13 PE=4 SV=1	hk13	51.67	21.3	9	10	9	1.066	1.004	1.013	0.971	1.033	0.972	0.965	0.2704
Q7CRB6	Response regulator OS=Streptococcus pneumoniae (strain ATCC BAA-255 / R6) OX=171101 GN=rr13 PE=4 SV=1	rr13	28.815	49.8	11	25	11	0.998	0.967	0.945	1.081	1.028	1.059	1.089	0.0168246
Q7CRB7	Acetyl-coenzyme A carboxylase carboxyl transferase subunit beta OS=Streptococcus pneumoniae (strain ATCC BAA-255 / R6) OX=171101 GN=accD PE=3 SV=1	accD	31.786	61.1	18	60	18	1.075	1.05	1.039	1.062	0.995	1.044	0.98	0.40558
Q7CRB8	Biotin carboxyl carrier protein of acetyl-CoA carboxylase OS=Streptococcus pneumoniae (strain ATCC BAA-255 / R6) OX=171101 GN=accB PE=4 SV=1	accB	17.033	52.2	9	53	9	0.983	1.056	1.028	1.077	1.101	1.087	1.065	0.044944
Q7ZAK2	Uncharacterized protein OS=Streptococcus pneumoniae (strain ATCC BAA-255 / R6) OX=171101 GN=epuA PE=4 SV=1	epuA	7.5833	27.9	2	3	2	0.739	0.89	1.196	0.931	1.491	1.071	1.236	0.3439
Q7ZAK3	Putative competence-damage inducible protein OS=Streptococcus pneumoniae (strain ATCC BAA-255 / R6) OX=171101 GN=cinA PE=3 SV=1	cinA	45.036	17.7	5	12	5	0.946	0.938	0.938	1.08	1.08	1.1	1.155	2.409e-05
Q7ZAK4	Autolysin (N-acetylmuramoyl-L-alanine amidase) OS=Streptococcus pneumoniae (strain ATCC BAA-255 / R6) OX=171101 GN=lytA PE=4 SV=1	lytA	36.572	39.6	10	23	10	0.976	0.977	0.974	1.066	1.178	1.082	1.136	0.055304
Q7ZAK5	Pneumolysin OS=Streptococcus pneumoniae (strain ATCC BAA-255 / R6) OX=171101 GN=ply PE=3 SV=1	ply	52.899	73.2	28	146	28	1.106	1.227	1.141	1.077	1.057	1.058	0.919	0.055765
Q7ZAK6	ATP-dependent DNA helicase RecG OS=Streptococcus pneumoniae (strain ATCC BAA-255 / R6) OX=171101 GN=recG PE=3 SV=1	recG	75.188	16.8	9	15	9	1.024	0.952	0.941	0.996	1.007	1.08	1.057	0.20508
Q7ZAK7	Tyrosine recombinase XerS OS=Streptococcus pneumoniae (strain ATCC BAA-255 / R6) OX=171101 GN=xerS PE=1 SV=1	xerS	41.171	28.4	8	10	8	1.093	1.024	0.954	0.87	0.968	0.958	0.91	0.146464
Q8CLX6	Conserved hypothetical integral membrane protein OS=Streptococcus pneumoniae (strain ATCC BAA-255 / R6) OX=171101 GN=spr1959 PE=4 SV=1	spr1959	54.004	4	2	3	2	0.906	1.017	0.998	1.083	1.142	1.161	1.159	0.023161
Q8CWM8	30S ribosomal protein S2 OS=Streptococcus pneumoniae (strain ATCC BAA-255 / R6) OX=171101 GN=rpsB PE=3 SV=1	rpsB	28.898	68.3	18	198	18	0.973	0.972	0.976	0.957	0.975	0.973	0.995	0.41108
Q8CWN2	Zinc-binding lipoprotein AdcA OS=Streptococcus pneumoniae (strain ATCC BAA-255 / R6) OX=171101 GN=adcA PE=3 SV=1	adcA	56.271	50.1	21	72	21	1.044	1.012	0.987	0.928	0.937	0.976	0.934	0.037557
Q8CWN3	50S ribosomal protein L32 OS=Streptococcus pneumoniae (strain ATCC BAA-255 / R6) OX=171101 GN=rpmF PE=3 SV=1	rpmF	6.7716	28.3	1	18	1	1.048	0.919	1.014	1.063	0.986	0.943	1.004	0.9432
Q8CWN4	Aspartate--tRNA ligase OS=Streptococcus pneumoniae (strain ATCC BAA-255 / R6) OX=171101 GN=aspS PE=3 SV=1	aspS	66.255	49.1	30	124	30	1.015	1.009	1.035	0.978	0.946	0.95	0.94	0.0085797
Q8CWN5	Glutamate--tRNA ligase OS=Streptococcus pneumoniae (strain ATCC BAA-255 / R6) OX=171101 GN=gltX PE=3 SV=1	gltX	55.912	61.7	34	150	34	1.026	1.051	1.058	0.947	0.951	0.959	0.911	0.00076065
Q8CWN6	Glyceraldehyde-3-phosphate dehydrogenase OS=Streptococcus pneumoniae (strain ATCC BAA-255 / R6) OX=171101 GN=gapA PE=3 SV=1	gapA	38.763	78	24	639	24	0.935	0.976	0.936	1.047	1.041	1.048	1.102	0.021059
Q8CWN7	50S ribosomal protein L33 2 OS=Streptococcus pneumoniae (strain ATCC BAA-255 / R6) OX=171101 GN=rpmG2 PE=3 SV=1	rpmG2	5.5985	40	2	6	2	1.084	0.836	0.854	1.425	1.284	1.339	1.459	0.0122988
Q8CWN8	Aspartate--ammonia ligase OS=Streptococcus pneumoniae (strain ATCC BAA-255 / R6) OX=171101 GN=asnA PE=3 SV=2	asnA	37.607	76.4	23	140	23	0.939	0.926	0.956	1.07	1.07	1.078	1.141	0.000160211
Q8CWN9	10 kDa chaperonin OS=Streptococcus pneumoniae (strain ATCC BAA-255 / R6) OX=171101 GN=groS PE=3 SV=1	groS	9.9263	73.4	7	46	7	1.09	1.098	1.083	0.996	0.981	0.977	0.903	0.000137556
Q8CWP2	MSM (Multiple sugar metabolism) operon regulatory protein OS=Streptococcus pneumoniae (strain ATCC BAA-255 / R6) OX=171101 GN=msmR PE=4 SV=1	msmR	33.19	2.8	1	1	1	0.993	0.912	1.09	0.973	1.007	1.078	1.021	0.7245
Q8CWP4	Sucrose phosphorylase OS=Streptococcus pneumoniae (strain ATCC BAA-255 / R6) OX=171101 GN=gtfA PE=3 SV=1	gtfA	55.872	13.8	6	6	6	0.956	0.895	1.077	0.935	0.967	0.942	0.971	0.6587
Q8CWP5	Anthranilate synthase component II (Glutamine amido-transferase) OS=Streptococcus pneumoniae (strain ATCC BAA-255 / R6) OX=171101 GN=trpG PE=4 SV=1	trpG	20.927	57.4	7	13	7	0.851	0.851	0.806	1.087	1.112	1.094	1.313	0.000143422
Q8CWP6	Chromosome replication initiation protein/membrane attachment protein, Putative OS=Streptococcus pneumoniae (strain ATCC BAA-255 / R6) OX=171101 GN=dnaB PE=4 SV=1	dnaB	44.441	29.3	13	21	13	1.037	0.979	1.018	0.95	1.002	0.985	0.968	0.2331
Q8CWP7	Primosome component (Helicase loader) OS=Streptococcus pneumoniae (strain ATCC BAA-255 / R6) OX=171101 GN=dnaI PE=4 SV=1	dnaI	34.574	64.8	18	37	18	0.947	1.003	0.961	1.033	1.018	1.057	1.068	0.032383
Q8CWP9	Cell division protein DivIVA OS=Streptococcus pneumoniae (strain ATCC BAA-255 / R6) OX=171101 GN=divIVA PE=1 SV=2	divIVA	30.184	63.4	16	94	16	0.956	0.961	0.956	0.985	0.96	0.994	1.023	0.09912
Q8CWQ0	30S ribosomal protein S15 OS=Streptococcus pneumoniae (strain ATCC BAA-255 / R6) OX=171101 GN=rpsO PE=3 SV=1	rpsO	10.535	39.3	6	38	6	1.036	0.976	0.931	1.006	0.982	0.951	0.999	0.98568
Q8CWQ1	tRNA pseudouridine synthase A OS=Streptococcus pneumoniae (strain ATCC BAA-255 / R6) OX=171101 GN=truA PE=3 SV=1	truA	28.412	26.1	6	9	6	0.965	0.984	1.025	0.888	0.944	0.888	0.915	0.029798
Q8CWQ3	CCA-adding enzyme OS=Streptococcus pneumoniae (strain ATCC BAA-255 / R6) OX=171101 GN=cca PE=3 SV=1	cca	45.786	35.1	17	27	17	1.042	1.009	1.018	1.012	0.964	0.985	0.965	0.102377
Q8CWQ4	Asparagine--tRNA ligase OS=Streptococcus pneumoniae (strain ATCC BAA-255 / R6) OX=171101 GN=asnS PE=3 SV=1	asnS	51.094	48.5	28	86	28	0.954	0.936	0.939	1.029	1.028	1.037	1.094	0.000160497
Q8CWQ5	UDP-N-acetylmuramoyl-L-alanyl-D-glutamate--L-lysine ligase OS=Streptococcus pneumoniae (strain ATCC BAA-255 / R6) OX=171101 GN=murE PE=3 SV=1	murE	53.827	47.2	20	40	20	1.013	0.986	1.01	0.991	0.976	0.995	0.984	0.20466
Q8CWQ6	tRNA (Guanosine-2'-O-)-methyltransferase, TrmH family OS=Streptococcus pneumoniae (strain ATCC BAA-255 / R6) OX=171101 GN=trmH PE=3 SV=1	trmH	27.746	64.4	14	32	14	1.127	1.013	1.094	0.869	0.88	0.86	0.807	0.0027562
Q8CWQ7	3-phosphoshikimate 1-carboxyvinyltransferase OS=Streptococcus pneumoniae (strain ATCC BAA-255 / R6) OX=171101 GN=aroA PE=3 SV=2	aroA	45.719	45.4	19	60	19	1.021	1.002	0.956	0.971	0.966	0.966	0.974	0.32418
Q8CWQ8	Protease II (Oligopeptidase B) OS=Streptococcus pneumoniae (strain ATCC BAA-255 / R6) OX=171101 GN=ptrB PE=4 SV=1	ptrB	74.641	9.1	5	6	5	1.043	1.2	0.85	1.262	1.083	1.122	1.121	0.33108
Q8CWQ9	50S ribosomal protein L19 OS=Streptococcus pneumoniae (strain ATCC BAA-255 / R6) OX=171101 GN=rplS PE=3 SV=1	rplS	13.15	59.1	10	69	10	1.019	0.922	0.99	0.908	0.951	0.957	0.961	0.31116
Q8CWR0	Carbamoyl-phosphate synthase large chain OS=Streptococcus pneumoniae (strain ATCC BAA-255 / R6) OX=171101 GN=carB PE=3 SV=1	carB	116.09	54.7	52	159	52	0.965	0.926	0.928	0.762	0.784	0.799	0.832	0.00066216
Q8CWR1	LicD Protein OS=Streptococcus pneumoniae (strain ATCC BAA-255 / R6) OX=171101 GN=licD2 PE=4 SV=1	licD2	32.1	36.4	8	14	8	1.027	1.009	1.063	1.02	1.083	1.031	1.011	0.6668
Q8CWR2	tRNA pseudouridine synthase B OS=Streptococcus pneumoniae (strain ATCC BAA-255 / R6) OX=171101 GN=truB PE=3 SV=1	truB	32.256	43.8	10	13	10	0.994	0.976	1.023	0.917	0.951	0.937	0.937	0.020003
Q8CWR3	Ribonucleoside-diphosphate reductase OS=Streptococcus pneumoniae (strain ATCC BAA-255 / R6) OX=171101 GN=nrdE PE=3 SV=1	nrdE	81.591	52.6	37	204	37	0.808	0.885	0.812	0.878	0.846	0.877	1.038	0.29658
Q8CWR4	Histidine Motif-Containing protein OS=Streptococcus pneumoniae (strain ATCC BAA-255 / R6) OX=171101 GN=phpA PE=4 SV=1	phpA	96.176	30.4	27	50	1	0.721	0.857	0.789	1.02	0.915	1.021	1.249	0.022401
Q8CWR5	50S ribosomal protein L21 OS=Streptococcus pneumoniae (strain ATCC BAA-255 / R6) OX=171101 GN=rplU PE=3 SV=1	rplU	11.197	26	4	35	4	1.038	0.95	0.987	0.965	0.98	1.017	0.996	0.90132
Q8CWR6	Alpha-monoglucosyldiacylglycerol synthase OS=Streptococcus pneumoniae (strain ATCC BAA-255 / R6) OX=171101 GN=spr0982 PE=1 SV=1	spr0982	50.305	27.4	11	18	11	1.031	0.927	0.974	0.913	0.984	0.957	0.973	0.52096
Q8CWR7	Cationic amino acid transporter-APC Superfamily OS=Streptococcus pneumoniae (strain ATCC BAA-255 / R6) OX=171101 GN=yfnA PE=4 SV=1	yfnA	50.277	5.8	3	3	3	0.997	0.959	1.068	0.846	0.644	0.795	0.756	0.031801
Q8CWR8	50S ribosomal protein L33 1 OS=Streptococcus pneumoniae (strain ATCC BAA-255 / R6) OX=171101 GN=rpmG1 PE=3 SV=1	rpmG1	5.7077	63.3	3	4	3	0.959	1.01	1.012	0.862	0.966	0.859	0.901	0.068398
Q8CWR9	30S Ribosomal protein S1 OS=Streptococcus pneumoniae (strain ATCC BAA-255 / R6) OX=171101 GN=rpsA PE=1 SV=1	rpsA	43.895	48	25	218	25	1.007	0.983	0.986	0.959	0.982	0.967	0.977	0.087921
Q8CWS0	30S ribosomal protein S20 OS=Streptococcus pneumoniae (strain ATCC BAA-255 / R6) OX=171101 GN=rpsT PE=3 SV=2	rpsT	8.5257	39.7	4	36	4	1.056	0.932	1.062	0.993	0.982	0.979	0.969	0.55368
Q8CWS1	Purine nucleoside phosphorylase DeoD-type OS=Streptococcus pneumoniae (strain ATCC BAA-255 / R6) OX=171101 GN=deoD PE=3 SV=1	deoD	26.125	63.6	11	54	11	0.891	0.962	0.939	1.111	1.071	1.105	1.177	0.0029641
Q8CWS2	Purine nucleoside phosphorylase OS=Streptococcus pneumoniae (strain ATCC BAA-255 / R6) OX=171101 GN=pnp PE=3 SV=1	pnp	28.904	38.7	8	27	8	0.877	0.983	1.066	1.006	0.998	0.972	1.017	0.74548
Q8CWS3	3-Ketoacyl-ACP reductase OS=Streptococcus pneumoniae (strain ATCC BAA-255 / R6) OX=171101 GN=fabG PE=4 SV=1	fabG	25.268	27.6	5	11	5	0.994	0.989	0.899	0.973	1.012	1.034	1.048	0.2736
Q8CWS4	tRNA (guanine-N(1)-)-methyltransferase OS=Streptococcus pneumoniae (strain ATCC BAA-255 / R6) OX=171101 GN=trmD PE=3 SV=1	trmD	27.661	30.5	6	13	6	1.1	0.935	1.107	0.98	0.956	1.015	0.939	0.35866
Q8CWS5	Lysine--tRNA ligase OS=Streptococcus pneumoniae (strain ATCC BAA-255 / R6) OX=171101 GN=lysS PE=3 SV=1	lysS	56.681	58.1	36	143	36	1.037	0.992	1.024	0.964	0.978	0.957	0.95	0.024403
Q8CWS6	GTP-binding protein TypA/BipA (Tyrosine phosphorylated protein A) OS=Streptococcus pneumoniae (strain ATCC BAA-255 / R6) OX=171101 GN=typA PE=4 SV=1	typA	69.026	52.7	31	156	31	1.102	1.073	1.069	0.889	0.91	0.934	0.842	0.00056256
Q8CWS7	tRNA dimethylallyltransferase OS=Streptococcus pneumoniae (strain ATCC BAA-255 / R6) OX=171101 GN=miaA PE=3 SV=2	miaA	33.448	35.4	9	18	9	0.983	0.924	1.024	0.955	0.994	0.908	0.975	0.5578
Q8CWS9	50S ribosomal protein L11 OS=Streptococcus pneumoniae (strain ATCC BAA-255 / R6) OX=171101 GN=rplK PE=3 SV=1	rplK	14.8	83.7	11	126	11	0.928	0.952	0.978	0.97	1.006	0.997	1.04	0.10186
Q8CWT1	ABC transporter substrate-binding protein-glutamine transport/Major cell binding factor OS=Streptococcus pneumoniae (strain ATCC BAA-255 / R6) OX=171101 GN=glnH PE=3 SV=1	glnH	29.453	30.3	7	7	7	0.936	0.964	1.106	0.881	0.937	0.786	0.866	0.119862
Q8CWT2	Chaperone protein DnaJ OS=Streptococcus pneumoniae (strain ATCC BAA-255 / R6) OX=171101 GN=dnaJ PE=3 SV=1	dnaJ	40.055	53	25	71	25	0.989	0.963	0.98	0.984	0.991	1.008	1.017	0.178676
Q8CWT3	Chaperone protein DnaK OS=Streptococcus pneumoniae (strain ATCC BAA-255 / R6) OX=171101 GN=dnaK PE=3 SV=1	dnaK	64.811	72.5	49	321	49	0.996	1.014	0.977	0.99	0.983	1.002	0.996	0.76094
Q8CWT4	Protein GrpE OS=Streptococcus pneumoniae (strain ATCC BAA-255 / R6) OX=171101 GN=grpE PE=3 SV=2	grpE	19.969	41.4	8	32	8	1.035	0.979	0.98	1.022	0.965	1.019	1.004	0.88618
Q8CWT5	The type 2 capsule locus of Streptococcus pneumoniae OS=Streptococcus pneumoniae (strain ATCC BAA-255 / R6) OX=171101 GN=cps2M PE=4 SV=1	cps2M	22.321	48.2	8	17	8	0.938	0.942	0.964	0.986	1.083	1.041	1.094	0.035717
Q8CWT6	Glucose-1-phosphate thymidylyltransferase OS=Streptococcus pneumoniae (strain ATCC BAA-255 / R6) OX=171101 GN=cps2L PE=3 SV=1	cps2L	32.239	35.3	10	17	10	0.953	0.977	0.971	1.017	1.028	1.007	1.052	0.0060566
Q8CWT8	UDP-glucose 6-dehydrogenase OS=Streptococcus pneumoniae (strain ATCC BAA-255 / R6) OX=171101 GN=cps2K PE=3 SV=1	cps2K	46.613	49.3	19	27	19	0.964	1.026	0.956	1.008	0.989	0.972	1.008	0.757
Q8CWU0	The type 2 capsule locus of Streptococcus pneumoniae OS=Streptococcus pneumoniae (strain ATCC BAA-255 / R6) OX=171101 GN=cps2I PE=4 SV=1	cps2I	44.259	19	7	7	7	1.002	1.005	0.832	1.051	1.037	1.041	1.102	0.24782
Q8CWU2	The type 2 capsule locus of Streptococcus pneumoniae OS=Streptococcus pneumoniae (strain ATCC BAA-255 / R6) OX=171101 GN=cps2A PE=4 SV=1	cps2A	35.748	6.2	1	1	1	1.255	0.95	1.032	0.759	1.096	1.042	0.895	0.45578
Q8CWU3	Hyaluronate lyase (Hyaluronidase/hyase) OS=Streptococcus pneumoniae (strain ATCC BAA-255 / R6) OX=171101 GN=hysA PE=1 SV=1	hysA	122.18	1.9	2	2	2	0.808	0.9	0.932	1.168	1.049	1.261	1.317	0.0160205
Q8CWU4	30S ribosomal protein S9 OS=Streptococcus pneumoniae (strain ATCC BAA-255 / R6) OX=171101 GN=rpsI PE=3 SV=1	rpsI	14.234	39.2	7	62	7	1.054	0.999	1.033	0.966	0.988	0.956	0.943	0.033455
Q8CWU5	50S ribosomal protein L13 OS=Streptococcus pneumoniae (strain ATCC BAA-255 / R6) OX=171101 GN=rplM PE=3 SV=1	rplM	16.143	68.9	8	60	8	1.025	0.98	1.089	1.099	1.062	0.999	1.021	0.63436
Q8CWU6	30S ribosomal protein S7 OS=Streptococcus pneumoniae (strain ATCC BAA-255 / R6) OX=171101 GN=rpsG PE=3 SV=1	rpsG	17.756	71.2	12	115	12	1.029	0.951	0.96	0.987	0.982	0.965	0.998	0.95734
Q8CWU7	Holliday junction ATP-dependent DNA helicase RuvB OS=Streptococcus pneumoniae (strain ATCC BAA-255 / R6) OX=171101 GN=ruvB PE=3 SV=1	ruvB	37.288	42.8	11	27	11	1.04	1.093	1.202	0.995	0.927	0.99	0.873	0.049477
Q8CWU8	50S ribosomal protein L17 OS=Streptococcus pneumoniae (strain ATCC BAA-255 / R6) OX=171101 GN=rplQ PE=3 SV=1	rplQ	14.505	53.9	7	66	7	1.002	1.002	1.006	0.982	0.989	0.987	0.983	0.0022152
Q8CWV0	50S ribosomal protein L15 OS=Streptococcus pneumoniae (strain ATCC BAA-255 / R6) OX=171101 GN=rplO PE=3 SV=1	rplO	15.446	46.6	10	62	10	1.03	0.905	0.966	0.908	0.936	0.975	0.972	0.55152
Q8CWV1	50S ribosomal protein L30 OS=Streptococcus pneumoniae (strain ATCC BAA-255 / R6) OX=171101 GN=rpmD PE=3 SV=1	rpmD	6.3985	65	4	55	4	0.966	1.018	0.945	0.975	0.927	0.985	0.986	0.64734
Q8CWV2	50S ribosomal protein L18 OS=Streptococcus pneumoniae (strain ATCC BAA-255 / R6) OX=171101 GN=rplR PE=3 SV=1	rplR	12.867	67.8	10	39	10	1.031	0.932	1.018	0.96	0.976	0.982	0.979	0.56366
Q8CWV3	50S ribosomal protein L6 OS=Streptococcus pneumoniae (strain ATCC BAA-255 / R6) OX=171101 GN=rplF PE=3 SV=1	rplF	19.427	72.5	12	119	12	0.946	0.971	0.963	0.953	0.987	1.009	1.024	0.26958
Q8CWV4	50S ribosomal protein L5 OS=Streptococcus pneumoniae (strain ATCC BAA-255 / R6) OX=171101 GN=rplE PE=3 SV=1	rplE	19.774	73.9	14	161	14	0.962	0.963	0.96	0.966	1	0.978	1.02	0.185975
Q8CWV5	50S ribosomal protein L2 OS=Streptococcus pneumoniae (strain ATCC BAA-255 / R6) OX=171101 GN=rplB PE=3 SV=1	rplB	29.919	64.3	22	214	22	0.991	0.968	0.97	0.961	0.967	0.982	0.994	0.547
Q8CWV6	50S ribosomal protein L23 OS=Streptococcus pneumoniae (strain ATCC BAA-255 / R6) OX=171101 GN=rplW PE=3 SV=1	rplW	10.785	84.7	12	105	12	0.947	0.954	0.965	0.975	0.957	0.995	1.021	0.169024
Q8CWV7	50S ribosomal protein L4 OS=Streptococcus pneumoniae (strain ATCC BAA-255 / R6) OX=171101 GN=rplD PE=3 SV=1	rplD	22.109	50.7	10	100	10	1.001	0.986	0.98	0.948	0.934	0.956	0.957	0.0086966
Q8CWV8	50S ribosomal protein L3 OS=Streptococcus pneumoniae (strain ATCC BAA-255 / R6) OX=171101 GN=rplC PE=3 SV=1	rplC	22.178	40.9	11	97	11	0.995	0.946	0.979	0.958	0.959	0.956	0.984	0.39548
Q8CWV9	3-Methyladenine DNA glycosylase I, constitutive OS=Streptococcus pneumoniae (strain ATCC BAA-255 / R6) OX=171101 GN=tag PE=4 SV=1	tag	21.456	5.3	1	1	1	1.013	1.019	1.03	0.949	0.843	0.838	0.859	0.06378
Q8CWW0	tRNA-specific 2-thiouridylase MnmA OS=Streptococcus pneumoniae (strain ATCC BAA-255 / R6) OX=171101 GN=mnmA PE=3 SV=2	mnmA	41.626	71.3	24	88	24	0.841	0.856	0.853	0.769	0.773	0.809	0.922	0.0086767
Q8CWW1	Aldose 1-epimerase OS=Streptococcus pneumoniae (strain ATCC BAA-255 / R6) OX=171101 GN=galM PE=3 SV=1	galM	37.771	24.9	7	14	7	0.664	0.715	0.717	1.63	1.656	1.626	2.344	2.5003e-06
Q8CY59	Mga domain-containing protein OS=Streptococcus pneumoniae (strain ATCC BAA-255 / R6) OX=171101 GN=spr1992 PE=4 SV=1	spr1992	55.561	14.3	6	8	6	1.237	1.151	1.13	1.257	1.314	1.165	1.062	0.25276
Q8CY62	F5/8 type C domain-containing protein OS=Streptococcus pneumoniae (strain ATCC BAA-255 / R6) OX=171101 GN=spr1965 PE=4 SV=1	spr1965	117.73	1.6	2	7	2	1.109	0.935	1.079	0.94	1.186	1.083	1.028	0.78222
Q8CY64	F5/8 type C domain-containing protein OS=Streptococcus pneumoniae (strain ATCC BAA-255 / R6) OX=171101 GN=spr1954 PE=4 SV=1	spr1954	65.873	20.9	11	17	11	0.589	0.583	0.586	1.888	1.834	1.973	3.239	0.00033643
Q8CY65	Uncharacterized protein OS=Streptococcus pneumoniae (strain ATCC BAA-255 / R6) OX=171101 GN=spr1949 PE=4 SV=1	spr1949	71.643	25.1	17	27	17	0.271	0.34	0.335	2.59	2.471	2.54	8.035	4.8197e-06
Q8CY67	Uncharacterized protein OS=Streptococcus pneumoniae (strain ATCC BAA-255 / R6) OX=171101 GN=spr1942 PE=4 SV=1	spr1942	7.6226	43.9	2	2	2	0.948	0.923	1.177	0.955	1.04	1.013	0.987	0.92806
Q8CY68	PHB domain-containing protein OS=Streptococcus pneumoniae (strain ATCC BAA-255 / R6) OX=171101 GN=spr1941 PE=4 SV=1	spr1941	36.33	54	16	45	16	1.033	1.019	1.024	0.976	0.948	0.941	0.931	0.0038572
Q8CY69	PTS EIIB type-2 domain-containing protein OS=Streptococcus pneumoniae (strain ATCC BAA-255 / R6) OX=171101 GN=spr1939 PE=4 SV=1	spr1939	10.105	26.6	2	18	2	0.897	0.971	0.981	0.469	0.462	0.488	0.498	2.4299e-05
Q8CY70	Uncharacterized protein OS=Streptococcus pneumoniae (strain ATCC BAA-255 / R6) OX=171101 GN=spr1930 PE=4 SV=1	spr1930	18.325	9.7	2	2	2	1.033	1.104	0.95	0.984	0.861	1.006	0.924	0.28732
Q8CY72	Uncharacterized protein OS=Streptococcus pneumoniae (strain ATCC BAA-255 / R6) OX=171101 GN=spr1927 PE=4 SV=1	spr1927	28.726	13.8	3	6	3	0.949	0.965	0.949	0.894	0.964	0.956	0.983	0.50788
Q8CY73	Uncharacterized protein OS=Streptococcus pneumoniae (strain ATCC BAA-255 / R6) OX=171101 GN=spr1926 PE=4 SV=1	spr1926	24.097	3.3	1	1	1	0.925	1.008	0.967	0.978	1.035	0.993	1.037	0.2942
Q8CY74	Uncharacterized protein OS=Streptococcus pneumoniae (strain ATCC BAA-255 / R6) OX=171101 GN=spr1925 PE=4 SV=1	spr1925	8.396	30.3	4	7	4	0.909	0.954	1.283	0.836	0.973	0.874	0.853	0.27018
Q8CY77	Uncharacterized protein OS=Streptococcus pneumoniae (strain ATCC BAA-255 / R6) OX=171101 GN=spr1912 PE=4 SV=1	spr1912	11.383	54.4	7	20	7	0.937	0.954	0.953	1.069	0.996	1.05	1.095	0.0146621
Q8CY80	Uncharacterized protein OS=Streptococcus pneumoniae (strain ATCC BAA-255 / R6) OX=171101 GN=spr1879 PE=4 SV=1	spr1879	49.127	30.4	13	25	13	1.052	1.013	1.043	0.982	0.936	0.962	0.927	0.0132951
Q8CY81	Uncharacterized protein OS=Streptococcus pneumoniae (strain ATCC BAA-255 / R6) OX=171101 GN=spr1876 PE=4 SV=1	spr1876	23.49	42.2	7	20	7	1.122	1.019	1.032	0.995	0.967	0.942	0.915	0.061402
Q8CY82	Uncharacterized protein OS=Streptococcus pneumoniae (strain ATCC BAA-255 / R6) OX=171101 GN=spr1870 PE=4 SV=1	spr1870	33.304	3.5	1	1	1	1.129	1.009	0.951	0.799	0.817	0.875	0.806	0.020364
Q8CY83	Acyl_transf_3 domain-containing protein OS=Streptococcus pneumoniae (strain ATCC BAA-255 / R6) OX=171101 GN=spr1868 PE=1 SV=1	spr1868	67.219	21.8	12	23	12	1.067	1.011	1.065	0.971	1.068	0.933	0.946	0.2613
Q8CY87	R3H domain-containing protein OS=Streptococcus pneumoniae (strain ATCC BAA-255 / R6) OX=171101 GN=spr1851 PE=4 SV=1	spr1851	37.109	44.5	14	41	14	1.019	0.998	0.978	0.994	0.932	0.997	0.976	0.37922
Q8CY88	Uncharacterized protein OS=Streptococcus pneumoniae (strain ATCC BAA-255 / R6) OX=171101 GN=spr1850 PE=4 SV=1	spr1850	24.37	44.4	7	14	7	0.862	0.84	0.923	0.995	1.201	1.091	1.252	0.021937
Q8CY89	Uncharacterized protein OS=Streptococcus pneumoniae (strain ATCC BAA-255 / R6) OX=171101 GN=spr1838 PE=4 SV=1	spr1838	15.147	66.9	7	22	7	1.002	0.934	0.973	0.947	1.021	0.961	1.007	0.8374
Q8CYB3	Uncharacterized protein OS=Streptococcus pneumoniae (strain ATCC BAA-255 / R6) OX=171101 GN=spr1742 PE=4 SV=1	spr1742	18.658	20	4	5	4	0.602	0.622	0.61	0.961	0.934	0.901	1.525	3.7951e-05
Q8CYB4	Uncharacterized protein OS=Streptococcus pneumoniae (strain ATCC BAA-255 / R6) OX=171101 GN=spr1741 PE=4 SV=1	spr1741	23.319	49.5	9	18	9	1.103	1.24	1.133	1.096	1.059	1.075	0.929	0.121003
Q8CYB5	Uncharacterized protein OS=Streptococcus pneumoniae (strain ATCC BAA-255 / R6) OX=171101 GN=spr1740 PE=4 SV=1	spr1740	15.886	68.4	8	28	8	1.112	1.183	1.143	1.142	1.059	1.056	0.947	0.156757
Q8CYB6	Uncharacterized protein OS=Streptococcus pneumoniae (strain ATCC BAA-255 / R6) OX=171101 GN=spr1733 PE=4 SV=1	spr1733	13.844	30.8	4	8	4	1.001	1.003	1.008	0.789	0.865	0.78	0.808	0.022663
Q8CYB7	HTH LytTR-type domain-containing protein OS=Streptococcus pneumoniae (strain ATCC BAA-255 / R6) OX=171101 GN=spr1731 PE=4 SV=1	spr1731	17.549	23.5	3	6	3	0.99	0.974	0.952	0.909	0.859	1.057	0.969	0.60324
Q8CYB8	Uncharacterized protein OS=Streptococcus pneumoniae (strain ATCC BAA-255 / R6) OX=171101 GN=spr1730 PE=4 SV=1	spr1730	24.887	30.4	7	13	7	0.987	0.941	0.978	0.92	0.894	0.943	0.949	0.068356
Q8CYB9	Uncharacterized protein OS=Streptococcus pneumoniae (strain ATCC BAA-255 / R6) OX=171101 GN=spr1728 PE=4 SV=1	spr1728	11.211	10.1	1	4	1	1.02	0.871	0.957	1.152	0.846	1.169	1.112	0.44398
Q8CYC1	Uncharacterized protein OS=Streptococcus pneumoniae (strain ATCC BAA-255 / R6) OX=171101 GN=spr1708 PE=4 SV=1	spr1708	45.207	10.3	3	6	3	0.908	0.851	0.972	0.932	1.108	0.963	1.1	0.22626
Q8CYC3	Uncharacterized protein OS=Streptococcus pneumoniae (strain ATCC BAA-255 / R6) OX=171101 GN=spr1681 PE=4 SV=1	spr1681	11.457	74.3	8	12	8	0.868	0.955	0.931	1.219	1.085	1.141	1.251	0.0071834
Q8CYC4	HTH marR-type domain-containing protein OS=Streptococcus pneumoniae (strain ATCC BAA-255 / R6) OX=171101 GN=spr1680 PE=4 SV=1	spr1680	16.591	27.9	4	5	4	0.968	0.985	1.041	1.185	1.229	1.128	1.183	0.0071378
Q8CYC5	Uncharacterized protein OS=Streptococcus pneumoniae (strain ATCC BAA-255 / R6) OX=171101 GN=spr1679 PE=4 SV=1	spr1679	29.401	29.5	6	8	6	0.979	1.034	1.016	1.267	1.217	1.198	1.216	0.00108488
Q8CYC9	Plasmin and fibronectin-binding protein A OS=Streptococcus pneumoniae (strain ATCC BAA-255 / R6) OX=171101 GN=pfbA PE=1 SV=1	pfbA	79.015	16.1	11	12	11	1.424	1.077	1.266	0.815	0.961	0.947	0.723	0.029339
Q8CYD2	2H-phosphodiest domain-containing protein OS=Streptococcus pneumoniae (strain ATCC BAA-255 / R6) OX=171101 GN=spr1646 PE=4 SV=1	spr1646	26.057	49.3	10	19	10	1.263	1.203	1.178	0.801	0.821	0.779	0.659	8.1625e-05
Q8CYD6	Uncharacterized protein OS=Streptococcus pneumoniae (strain ATCC BAA-255 / R6) OX=171101 GN=spr1630 PE=4 SV=1	spr1630	28.39	21.4	4	11	4	1.051	0.976	1.006	1.009	0.962	0.974	0.971	0.3213
Q8CYD7	UPF0337 protein spr1626 OS=Streptococcus pneumoniae (strain ATCC BAA-255 / R6) OX=171101 GN=spr1626 PE=3 SV=1	spr1626	7.0198	64.2	7	29	7	1.137	1.09	1.108	1.058	1.065	1.111	0.97	0.191361
Q8CYD8	Uncharacterized protein OS=Streptococcus pneumoniae (strain ATCC BAA-255 / R6) OX=171101 GN=spr1623 PE=4 SV=1	spr1623	22.132	38.9	9	26	9	1.27	1.091	1.125	0.966	1.054	1.029	0.875	0.067435
Q8CYE1	Uncharacterized protein OS=Streptococcus pneumoniae (strain ATCC BAA-255 / R6) OX=171101 GN=spr1613 PE=4 SV=1	spr1613	7.5439	17.6	1	1	1	1.153	1.13	1.13	0.844	0.94	0.876	0.779	0.00149754
Q8CYE2	Uncharacterized protein OS=Streptococcus pneumoniae (strain ATCC BAA-255 / R6) OX=171101 GN=spr1611 PE=4 SV=1	spr1611	18.108	28.8	3	11	3	1.035	0.98	1.067	1.024	1.002	0.984	0.977	0.44592
Q8CYE3	Uncharacterized protein OS=Streptococcus pneumoniae (strain ATCC BAA-255 / R6) OX=171101 GN=spr1610 PE=4 SV=1	spr1610	42.163	16.9	4	5	4	1.057	0.836	1.003	0.89	0.98	0.985	0.986	0.90098
Q8CYE4	Uncharacterized protein OS=Streptococcus pneumoniae (strain ATCC BAA-255 / R6) OX=171101 GN=spr1605 PE=4 SV=1	spr1605	22.139	27.4	6	8	6	1.126	1.1	1.048	1.013	0.937	0.923	0.878	0.02148
Q8CYE5	Uncharacterized protein OS=Streptococcus pneumoniae (strain ATCC BAA-255 / R6) OX=171101 GN=spr1601 PE=4 SV=1	spr1601	11.793	36	3	17	3	1.089	1.188	1.158	1.014	0.992	0.974	0.868	0.007498
Q8CYE6	Uncharacterized protein OS=Streptococcus pneumoniae (strain ATCC BAA-255 / R6) OX=171101 GN=spr1597 PE=4 SV=1	spr1597	22.795	14.4	3	5	3	1.065	0.977	0.957	0.958	0.948	0.918	0.942	0.167559
Q8CYE9	Uncharacterized protein OS=Streptococcus pneumoniae (strain ATCC BAA-255 / R6) OX=171101 GN=spr1564 PE=4 SV=1	spr1564	23.195	7.3	2	2	2	0.956	1.017	1.043	0.95	1.015	1.02	0.99	0.78288
Q8CYF3	Uncharacterized protein OS=Streptococcus pneumoniae (strain ATCC BAA-255 / R6) OX=171101 GN=spr1549 PE=4 SV=1	spr1549	14.39	8.5	1	1	1	0.639	0.828	0.596	1.779	1.535	1.783	2.471	0.0012201
Q8CYF4	Uncharacterized protein OS=Streptococcus pneumoniae (strain ATCC BAA-255 / R6) OX=171101 GN=spr1548 PE=4 SV=1	spr1548	30.367	5.7	2	2	2	0.929	0.771	0.75	1.252	1.328	1.27	1.571	0.0027841
Q8CYG6	Uncharacterized protein OS=Streptococcus pneumoniae (strain ATCC BAA-255 / R6) OX=171101 GN=spr1496 PE=4 SV=1	spr1496	102.97	12.2	10	11	10	1.033	0.89	1.154	0.934	1.065	0.959	0.961	0.69896
Q8CYH0	Uncharacterized protein OS=Streptococcus pneumoniae (strain ATCC BAA-255 / R6) OX=171101 GN=spr1484 PE=4 SV=1	spr1484	10.977	81.8	7	37	7	0.96	1.038	0.885	0.96	0.965	0.961	1.001	0.95164
Q8CYH6	Uncharacterized protein OS=Streptococcus pneumoniae (strain ATCC BAA-255 / R6) OX=171101 GN=spr1475 PE=4 SV=1	spr1475	41.108	23.8	9	12	9	1.063	1.006	0.975	0.952	0.987	0.948	0.948	0.137443
Q8CYI0	Uncharacterized protein OS=Streptococcus pneumoniae (strain ATCC BAA-255 / R6) OX=171101 GN=spr1457 PE=4 SV=1	spr1457	16.798	18.4	2	5	2	1.015	0.977	1.05	1.056	0.978	1.007	1	0.99024
Q8CYI1	Uncharacterized protein OS=Streptococcus pneumoniae (strain ATCC BAA-255 / R6) OX=171101 GN=spr1454 PE=4 SV=1	spr1454	24.646	15.3	4	5	4	1.097	0.992	1.079	0.866	0.847	0.969	0.847	0.032362
Q8CYI5	Uncharacterized protein OS=Streptococcus pneumoniae (strain ATCC BAA-255 / R6) OX=171101 GN=spr1416 PE=4 SV=1	spr1416	14.944	41.4	5	26	5	1.026	1.065	0.989	1.047	1.046	1.012	1.008	0.74472
Q8CYI6	Uncharacterized protein OS=Streptococcus pneumoniae (strain ATCC BAA-255 / R6) OX=171101 GN=spr1407 PE=4 SV=1	spr1407	59.395	52.2	28	85	28	0.914	0.913	0.895	1.062	1.06	1.064	1.17	0.00192121
Q8CYI8	G5 domain-containing protein OS=Streptococcus pneumoniae (strain ATCC BAA-255 / R6) OX=171101 GN=spr1403 PE=4 SV=1	spr1403	265.12	20.3	32	35	32	1.112	1.015	1.072	0.993	1.079	1.039	0.972	0.48094
Q8CYI9	FMN_red domain-containing protein OS=Streptococcus pneumoniae (strain ATCC BAA-255 / R6) OX=171101 GN=spr1402 PE=4 SV=1	spr1402	23.3	5.3	1	1	1	1.25	1.04	1.183	1.12	1.203	1.22	1.02	0.7327
Q8CYJ1	PPIase cyclophilin-type domain-containing protein OS=Streptococcus pneumoniae (strain ATCC BAA-255 / R6) OX=171101 GN=spr1393 PE=4 SV=1	spr1393	52.192	54.5	19	61	19	0.999	1.004	0.983	1.004	1.005	0.951	0.991	0.6645
Q8CYJ2	Uncharacterized protein OS=Streptococcus pneumoniae (strain ATCC BAA-255 / R6) OX=171101 GN=spr1388 PE=4 SV=1	spr1388	19.097	14.1	2	3	2	0.956	1.097	1.209	0.966	0.859	0.949	0.85	0.109178
Q8CYJ5	CsbD domain-containing protein OS=Streptococcus pneumoniae (strain ATCC BAA-255 / R6) OX=171101 GN=spr1385 PE=3 SV=1	spr1385	6.6384	76.6	7	23	7	1.268	1.243	1.197	1.276	1.309	1.375	1.068	0.076984
Q8CYJ6	Uncharacterized protein OS=Streptococcus pneumoniae (strain ATCC BAA-255 / R6) OX=171101 GN=spr1374 PE=4 SV=1	spr1374	23.844	52.7	13	30	13	1.016	1.005	0.987	0.985	0.992	1.015	0.995	0.68826
Q8CYJ7	N-acetyltransferase domain-containing protein OS=Streptococcus pneumoniae (strain ATCC BAA-255 / R6) OX=171101 GN=spr1372 PE=4 SV=1	spr1372	17.397	40.3	4	4	4	0.946	1.034	0.835	0.996	0.875	1.083	1.049	0.61186
Q8CYJ8	Endolytic murein transglycosylase OS=Streptococcus pneumoniae (strain ATCC BAA-255 / R6) OX=171101 GN=mltG PE=3 SV=1	mltG	60.813	65	31	135	31	0.984	0.978	0.992	1.005	1.011	1.02	1.028	0.0100562
Q8CYK2	Uncharacterized protein OS=Streptococcus pneumoniae (strain ATCC BAA-255 / R6) OX=171101 GN=spr1346 PE=4 SV=1	spr1346	41.431	2.4	1	3	1	1.445	1.028	1.03	0.981	0.982	1.157	0.891	0.44834
Q8CYK7	FMN_red domain-containing protein OS=Streptococcus pneumoniae (strain ATCC BAA-255 / R6) OX=171101 GN=spr1326 PE=4 SV=1	spr1326	45.835	52.9	16	41	16	0.578	0.658	0.55	1.415	1.327	1.38	2.308	0.000120391
Q8CYK8	Uncharacterized protein OS=Streptococcus pneumoniae (strain ATCC BAA-255 / R6) OX=171101 GN=spr1319 PE=4 SV=1	spr1319	17.163	32	5	22	5	1.028	1.147	0.984	1.305	1.242	1.279	1.211	0.0155038
Q8CYK9	N-acetyltransferase domain-containing protein OS=Streptococcus pneumoniae (strain ATCC BAA-255 / R6) OX=171101 GN=spr1318 PE=4 SV=1	spr1318	18.31	26.8	5	21	5	1.085	1.144	1.086	1.27	1.246	1.265	1.141	0.0020233
Q8CYL4	SGNH_hydro domain-containing protein OS=Streptococcus pneumoniae (strain ATCC BAA-255 / R6) OX=171101 GN=spr1305 PE=4 SV=1	spr1305	24.116	28.9	5	6	5	0.846	0.862	0.964	0.961	1.112	1.06	1.173	0.054919
Q8CYL5	Beta-lactamase domain-containing protein OS=Streptococcus pneumoniae (strain ATCC BAA-255 / R6) OX=171101 GN=spr1303 PE=4 SV=1	spr1303	36.067	32.4	9	9	9	1.009	1.01	0.931	1.108	1.083	1.099	1.115	0.0168408
Q8CYM0	HTH araC/xylS-type domain-containing protein OS=Streptococcus pneumoniae (strain ATCC BAA-255 / R6) OX=171101 GN=spr1288 PE=4 SV=1	spr1288	38.424	32.1	9	17	9	0.994	1.011	1.003	1.099	1.003	1.11	1.068	0.1862
Q8CYM4	Uncharacterized protein OS=Streptococcus pneumoniae (strain ATCC BAA-255 / R6) OX=171101 GN=spr1278 PE=4 SV=1	spr1278	19.237	4.9	1	1	1	0.909	0.928	0.904	1.013	1.08	1.08	1.158	0.0030561
Q8CYM5	Uncharacterized protein OS=Streptococcus pneumoniae (strain ATCC BAA-255 / R6) OX=171101 GN=spr1265 PE=4 SV=1	spr1265	28.39	25.7	6	10	6	0.935	0.971	0.951	1.028	1.009	1.061	1.084	0.0114818
Q8CYM6	Uncharacterized protein OS=Streptococcus pneumoniae (strain ATCC BAA-255 / R6) OX=171101 GN=spr1263 PE=4 SV=1	spr1263	25.346	3.7	1	1	1	0.941	0.879	0.945	1.049	0.995	0.975	1.092	0.051576
Q8CYM7	Uncharacterized protein OS=Streptococcus pneumoniae (strain ATCC BAA-255 / R6) OX=171101 GN=spr1258 PE=4 SV=1	spr1258	14.602	12.2	2	3	2	1.052	1.016	0.951	0.868	0.844	0.883	0.86	0.0096611
Q8CYM9	Uncharacterized protein OS=Streptococcus pneumoniae (strain ATCC BAA-255 / R6) OX=171101 GN=spr1237 PE=4 SV=1	spr1237	62.83	1.4	1	1	1	1.368	0.968	1.229	0.684	0.821	0.821	0.652	0.024142
Q8CYN0	Uncharacterized protein OS=Streptococcus pneumoniae (strain ATCC BAA-255 / R6) OX=171101 GN=spr1222 PE=4 SV=1	spr1222	54.8	9	4	7	4	0.986	1.087	0.924	0.909	1.001	0.998	0.97	0.63792
Q8CYN1	Uncharacterized protein OS=Streptococcus pneumoniae (strain ATCC BAA-255 / R6) OX=171101 GN=spr1221 PE=4 SV=1	spr1221	38.676	64	24	81	24	1.023	0.971	0.952	0.982	0.987	0.967	0.997	0.90038
Q8CYN8	FtsX domain-containing protein OS=Streptococcus pneumoniae (strain ATCC BAA-255 / R6) OX=171101 GN=spr1201 PE=4 SV=1	spr1201	49.927	4.1	1	1	1	1.01	0.519	0.855	1.138	1.626	1.407	1.75	0.059841
Q8CYP1	Uncharacterized protein OS=Streptococcus pneumoniae (strain ATCC BAA-255 / R6) OX=171101 GN=spr1190 PE=4 SV=1	spr1190	55.145	42.4	19	32	19	0.994	0.936	1	1.224	1.175	1.178	1.221	0.00131547
Q8CYP6	Uncharacterized protein OS=Streptococcus pneumoniae (strain ATCC BAA-255 / R6) OX=171101 GN=spr1168 PE=4 SV=1	spr1168	14.981	44	5	11	5	0.986	0.991	1.197	1.095	1.173	0.997	1.029	0.72266
Q8CYP7	Uncharacterized protein OS=Streptococcus pneumoniae (strain ATCC BAA-255 / R6) OX=171101 GN=spr1160 PE=4 SV=1	spr1160	6.8488	18.6	1	1	1	0.922	0.91	1.02	1.109	1.375	1.193	1.289	0.025862
Q8CYQ0	Uncharacterized protein OS=Streptococcus pneumoniae (strain ATCC BAA-255 / R6) OX=171101 GN=spr1138 PE=4 SV=1	spr1138	25.644	24.3	6	8	6	0.957	0.961	0.946	1.035	1.01	1.009	1.066	0.0025604
Q8CYQ3	AAA domain-containing protein OS=Streptococcus pneumoniae (strain ATCC BAA-255 / R6) OX=171101 GN=spr1130 PE=4 SV=1	spr1130	74.736	20	14	15	14	0.966	0.9	0.96	1.039	1.059	1.099	1.131	0.0115565
Q8CYQ4	Uncharacterized protein OS=Streptococcus pneumoniae (strain ATCC BAA-255 / R6) OX=171101 GN=spr1129 PE=4 SV=1	spr1129	52.469	8.1	3	3	3	1.082	0.933	1.075	0.879	0.997	0.862	0.886	0.143344
Q8CYQ5	Uncharacterized protein OS=Streptococcus pneumoniae (strain ATCC BAA-255 / R6) OX=171101 GN=spr1113 PE=4 SV=1	spr1113	21.435	4.7	1	2	1	0.918	0.95	0.961	1.058	0.906	0.983	1.042	0.45148
Q8CYQ6	Uncharacterized protein OS=Streptococcus pneumoniae (strain ATCC BAA-255 / R6) OX=171101 GN=spr1104 PE=4 SV=1	spr1104	11.442	52	4	5	4	1.003	0.962	0.946	1.13	1.11	1.039	1.126	0.0184366
Q8CYR3	Uncharacterized protein OS=Streptococcus pneumoniae (strain ATCC BAA-255 / R6) OX=171101 GN=spr1056 PE=4 SV=1	spr1056	25.676	50.2	12	58	12	1.061	1.055	1.035	1.003	0.976	0.969	0.936	0.0066829
Q8CYR4	Uncharacterized protein OS=Streptococcus pneumoniae (strain ATCC BAA-255 / R6) OX=171101 GN=spr1041 PE=4 SV=1	spr1041	46.436	16.8	7	8	7	1.117	1.009	1.076	0.996	0.964	0.912	0.897	0.05068
Q8CYR5	Uncharacterized protein OS=Streptococcus pneumoniae (strain ATCC BAA-255 / R6) OX=171101 GN=spr1035 PE=4 SV=1	spr1035	17.093	33.1	6	11	6	1.084	0.886	0.924	0.977	0.99	1.009	1.028	0.66084
Q8CYS0	Uncharacterized protein OS=Streptococcus pneumoniae (strain ATCC BAA-255 / R6) OX=171101 GN=spr1000 PE=4 SV=1	spr1000	13.526	50.4	6	21	6	1.006	1.065	1.005	0.972	0.982	1.008	0.963	0.163556
Q8CYS1	Uncharacterized protein OS=Streptococcus pneumoniae (strain ATCC BAA-255 / R6) OX=171101 GN=spr0999 PE=4 SV=1	spr0999	9.7641	16.9	2	3	2	1.659	0.843	1.356	0.943	1.014	0.658	0.678	0.20192
Q8CYS2	Uncharacterized protein OS=Streptococcus pneumoniae (strain ATCC BAA-255 / R6) OX=171101 GN=spr0985 PE=4 SV=1	spr0985	5.9616	46.2	3	4	3	0.982	1.059	1.061	1.038	1.128	1.07	1.043	0.29542
Q8CYS5	Uncharacterized protein OS=Streptococcus pneumoniae (strain ATCC BAA-255 / R6) OX=171101 GN=spr0965 PE=4 SV=1	spr0965	41.501	5.2	2	2	2	1.088	0.959	1.043	0.935	0.942	0.921	0.906	0.06008
Q8CYT3	HTH cro/C1-type domain-containing protein OS=Streptococcus pneumoniae (strain ATCC BAA-255 / R6) OX=171101 GN=spr0951 PE=4 SV=1	spr0951	20.541	45.2	7	13	7	1.022	0.99	0.996	1.019	1.013	1.027	1.017	0.184038
Q8CYT5	Uncharacterized protein OS=Streptococcus pneumoniae (strain ATCC BAA-255 / R6) OX=171101 GN=spr0949 PE=4 SV=1	spr0949	11.925	38.1	4	4	4	0.973	1.003	0.953	1.22	1.116	0.979	1.132	0.141501
Q8CYT7	Uncharacterized protein OS=Streptococcus pneumoniae (strain ATCC BAA-255 / R6) OX=171101 GN=spr0944 PE=4 SV=1	spr0944	7.6669	18.5	1	1	1	0.83	0.953	0.965	1.094	1.06	1.041	1.163	0.038758
Q8CYT8	Uncharacterized protein OS=Streptococcus pneumoniae (strain ATCC BAA-255 / R6) OX=171101 GN=spr0943 PE=4 SV=1	spr0943	23.752	22.7	4	9	4	1.024	1.074	0.973	0.994	0.989	0.98	0.965	0.3484
Q8CYU3	HTH cro/C1-type domain-containing protein OS=Streptococcus pneumoniae (strain ATCC BAA-255 / R6) OX=171101 GN=spr0933 PE=4 SV=1	spr0933	8.1274	37.5	2	4	2	1.054	0.87	1.073	1.052	0.912	1.051	1.006	0.92554
Q8CYU4	Uncharacterized protein OS=Streptococcus pneumoniae (strain ATCC BAA-255 / R6) OX=171101 GN=spr0929 PE=4 SV=1	spr0929	38.586	62.4	17	42	17	1.059	0.97	1.051	0.964	0.971	0.981	0.947	0.131617
Q8CYV1	GP-PDE domain-containing protein OS=Streptococcus pneumoniae (strain ATCC BAA-255 / R6) OX=171101 GN=spr0897 PE=4 SV=1	spr0897	69.121	15.1	9	15	9	1.021	1.036	0.992	1.054	1.011	0.978	0.998	0.93216
Q8CYV2	Uncharacterized protein OS=Streptococcus pneumoniae (strain ATCC BAA-255 / R6) OX=171101 GN=spr0893 PE=4 SV=1	spr0893	12.982	43.5	5	17	5	1.011	0.989	0.941	0.688	0.73	0.736	0.732	0.0004841
Q8CYV3	Uncharacterized protein OS=Streptococcus pneumoniae (strain ATCC BAA-255 / R6) OX=171101 GN=spr0890 PE=4 SV=1	spr0890	30.083	49.6	12	36	12	1.049	1.004	1.052	0.979	1.014	0.966	0.953	0.082785
Q8CYV5	Uncharacterized protein OS=Streptococcus pneumoniae (strain ATCC BAA-255 / R6) OX=171101 GN=spr0860 PE=4 SV=1	spr0860	45.039	4.3	2	2	2	0.753	0.752	1.728	0.961	1.064	1.234	1.008	0.78206
Q8CYV9	N-acetyltransferase domain-containing protein OS=Streptococcus pneumoniae (strain ATCC BAA-255 / R6) OX=171101 GN=spr0850 PE=4 SV=1	spr0850	19.065	57.2	7	14	7	0.978	0.977	0.976	1.035	0.976	0.923	1.001	0.9985
Q8CYW4	Uncharacterized protein OS=Streptococcus pneumoniae (strain ATCC BAA-255 / R6) OX=171101 GN=spr0825 PE=4 SV=1	spr0825	8.028	21.9	1	1	1	1.073	0.953	0.867	1.233	1.072	1.225	1.22	0.058936
Q8CYW6	PspC domain-containing protein OS=Streptococcus pneumoniae (strain ATCC BAA-255 / R6) OX=171101 GN=spr0810 PE=4 SV=1	spr0810	11.515	14	2	2	2	0.778	0.677	0.945	1.01	1.608	1.127	1.56	0.063541
Q8CYW8	Uncharacterized protein OS=Streptococcus pneumoniae (strain ATCC BAA-255 / R6) OX=171101 GN=spr0803 PE=4 SV=1	spr0803	28.167	5	1	1	1	1.193	0.983	1.086	0.945	1.021	0.795	0.846	0.142377
Q8CYW9	Uncharacterized protein OS=Streptococcus pneumoniae (strain ATCC BAA-255 / R6) OX=171101 GN=spr0802 PE=4 SV=1	spr0802	12.25	34	3	7	3	1.288	1.06	0.99	0.902	0.965	0.875	0.821	0.085079
Q8CYX1	Uncharacterized protein OS=Streptococcus pneumoniae (strain ATCC BAA-255 / R6) OX=171101 GN=spr0799 PE=4 SV=1	spr0799	32.689	47.2	15	33	15	1.114	0.967	1.051	0.876	0.895	0.866	0.842	0.0155989
Q8CYX8	Uncharacterized protein OS=Streptococcus pneumoniae (strain ATCC BAA-255 / R6) OX=171101 GN=spr0782 PE=4 SV=1	spr0782	20.015	25.4	5	6	5	0.815	1.061	1.088	0.697	0.964	0.962	0.885	0.42786
Q8CYX9	Uncharacterized protein OS=Streptococcus pneumoniae (strain ATCC BAA-255 / R6) OX=171101 GN=spr0770 PE=4 SV=1	spr0770	7.721	17.2	1	1	1	0.87	0.784	1.403	0.759	1.367	1.155	1.073	0.77952
Q8CYY0	Uncharacterized protein OS=Streptococcus pneumoniae (strain ATCC BAA-255 / R6) OX=171101 GN=spr0763 PE=4 SV=1	spr0763	8.4637	67.1	5	19	5	1.034	1.006	1.061	0.969	0.998	0.992	0.954	0.058581
Q8CYY5	Uncharacterized protein OS=Streptococcus pneumoniae (strain ATCC BAA-255 / R6) OX=171101 GN=spr0720 PE=4 SV=1	spr0720	11.259	41.4	5	24	5	0.945	0.998	1.055	1.055	1.125	1.044	1.075	0.137325
Q8CYY7	PEP-utilizers_C domain-containing protein OS=Streptococcus pneumoniae (strain ATCC BAA-255 / R6) OX=171101 GN=spr0704 PE=4 SV=1	spr0704	33.542	13.4	3	3	3	0.993	0.916	0.962	1.125	1.022	1.048	1.113	0.045323
Q8CYY8	N-acetyltransferase domain-containing protein OS=Streptococcus pneumoniae (strain ATCC BAA-255 / R6) OX=171101 GN=spr0703 PE=4 SV=1	spr0703	28.157	34.7	8	14	8	1.024	0.985	1.034	0.94	0.948	0.956	0.935	0.012444
Q8CYZ0	Uncharacterized protein OS=Streptococcus pneumoniae (strain ATCC BAA-255 / R6) OX=171101 GN=spr0689 PE=4 SV=1	spr0689	12.307	20.8	2	5	2	0.864	0.877	0.886	1.118	0.925	1.047	1.176	0.104643
Q8CYZ1	ATP-cone domain-containing protein OS=Streptococcus pneumoniae (strain ATCC BAA-255 / R6) OX=171101 GN=spr0688 PE=4 SV=1	spr0688	12.937	55.4	7	25	7	0.971	0.987	0.979	1.028	0.98	1.001	1.025	0.175218
Q8CYZ7	Uncharacterized protein OS=Streptococcus pneumoniae (strain ATCC BAA-255 / R6) OX=171101 GN=spr0675 PE=4 SV=1	spr0675	21.128	51.7	13	26	13	1.007	0.916	1.044	1.035	1.068	1.006	1.048	0.32378
Q8CYZ8	Endo/exonuclease/phosphatase domain-containing protein OS=Streptococcus pneumoniae (strain ATCC BAA-255 / R6) OX=171101 GN=spr0669 PE=4 SV=1	spr0669	31.151	35.1	9	17	9	1.174	1.168	1.183	0.506	0.544	0.54	0.451	2.1838e-06
Q8CZ01	VOC domain-containing protein OS=Streptococcus pneumoniae (strain ATCC BAA-255 / R6) OX=171101 GN=spr0643 PE=4 SV=1	spr0643	12.89	7	2	4	2	1.106	1.114	1.019	1.318	1.272	1.35	1.216	0.0041805
Q8CZ13	Uncharacterized protein OS=Streptococcus pneumoniae (strain ATCC BAA-255 / R6) OX=171101 GN=spr0590 PE=4 SV=1	spr0590	23.684	31.9	7	17	7	1.078	1.033	0.993	0.964	0.94	0.948	0.919	0.027596
Q8CZ15	Uncharacterized protein OS=Streptococcus pneumoniae (strain ATCC BAA-255 / R6) OX=171101 GN=spr0586 PE=4 SV=1	spr0586	6.006	32.1	4	25	4	1.031	1.079	0.964	1.013	0.949	0.978	0.956	0.31022
Q8CZ16	Excalibur domain-containing protein OS=Streptococcus pneumoniae (strain ATCC BAA-255 / R6) OX=171101 GN=spr0583 PE=4 SV=1	spr0583	37.271	34.7	10	31	10	0.921	0.986	0.959	1.02	1.034	1.043	1.081	0.020176
Q8CZ17	Uncharacterized protein OS=Streptococcus pneumoniae (strain ATCC BAA-255 / R6) OX=171101 GN=spr0572 PE=4 SV=1	spr0572	10.089	31	4	4	4	1.092	0.981	0.94	1.022	0.983	1.018	1.003	0.91646
Q8CZ19	Uncharacterized protein OS=Streptococcus pneumoniae (strain ATCC BAA-255 / R6) OX=171101 GN=spr0569 PE=4 SV=1	spr0569	24.061	3.4	1	1	1	0.798	0.956	0.937	0.91	0.859	0.972	1.019	0.77786
Q8CZ23	PTS_IIB domain-containing protein OS=Streptococcus pneumoniae (strain ATCC BAA-255 / R6) OX=171101 GN=spr0563 PE=4 SV=1	spr0563	10.799	62.4	5	42	5	0.874	1.062	0.932	1.326	1.312	1.329	1.383	0.029396
Q8CZ25	HIT domain-containing protein OS=Streptococcus pneumoniae (strain ATCC BAA-255 / R6) OX=171101 GN=spr0553 PE=4 SV=1	spr0553	19.62	44.9	9	14	9	0.95	0.973	1.078	1.028	1.04	1.024	1.03	0.50604
Q8CZ28	FAD-binding FR-type domain-containing protein OS=Streptococcus pneumoniae (strain ATCC BAA-255 / R6) OX=171101 GN=spr0531 PE=4 SV=1	spr0531	46.139	8	3	3	3	1.122	1.111	0.984	1.006	1.024	0.856	0.897	0.195843
Q8CZ30	Uncharacterized protein OS=Streptococcus pneumoniae (strain ATCC BAA-255 / R6) OX=171101 GN=spr0518 PE=4 SV=1	spr0518	33.653	35.4	11	14	11	1.078	1.017	0.975	0.983	1.002	1.012	0.976	0.48552
Q8CZ31	Endo/exonuclease/phosphatase domain-containing protein OS=Streptococcus pneumoniae (strain ATCC BAA-255 / R6) OX=171101 GN=spr0510 PE=4 SV=1	spr0510	37.694	14.4	4	4	4	1.001	1.04	1.097	0.887	0.933	0.91	0.87	0.0101818
Q8CZ37	Fido domain-containing protein OS=Streptococcus pneumoniae (strain ATCC BAA-255 / R6) OX=171101 GN=spr0494 PE=4 SV=1	spr0494	30.928	38.6	8	19	8	1.026	0.977	0.944	0.994	0.995	1.016	1.02	0.47132
Q8CZ38	Uncharacterized protein OS=Streptococcus pneumoniae (strain ATCC BAA-255 / R6) OX=171101 GN=spr0491 PE=4 SV=1	spr0491	37.547	9.7	3	3	3	0.882	0.766	1.028	1.187	1.53	0.873	1.342	0.20738
Q8CZ40	Uncharacterized protein OS=Streptococcus pneumoniae (strain ATCC BAA-255 / R6) OX=171101 GN=spr0488 PE=4 SV=1	spr0488	14.354	65.6	12	31	12	1.13	1.004	1.079	0.817	0.832	0.86	0.781	0.0027834
Q8CZ41	Uncharacterized protein OS=Streptococcus pneumoniae (strain ATCC BAA-255 / R6) OX=171101 GN=spr0487 PE=4 SV=1	spr0487	10.114	46.4	5	15	5	0.998	1.041	0.995	1.012	0.971	0.982	0.977	0.29616
Q8CZ42	DUF1858 domain-containing protein OS=Streptococcus pneumoniae (strain ATCC BAA-255 / R6) OX=171101 GN=spr0485 PE=1 SV=1	spr0485	8.8553	9.9	1	3	1	0.975	1.079	1.026	0.913	0.801	0.907	0.851	0.034778
Q8CZ47	Uncharacterized protein OS=Streptococcus pneumoniae (strain ATCC BAA-255 / R6) OX=171101 GN=blpT PE=4 SV=1	blpT	12.505	29.4	4	5	4	0.808	0.887	0.858	1.581	1.437	1.461	1.754	0.000155667
Q8CZ48	Uncharacterized protein OS=Streptococcus pneumoniae (strain ATCC BAA-255 / R6) OX=171101 GN=spr0457 PE=4 SV=1	spr0457	10.888	54.7	5	11	5	1.051	0.953	0.965	0.935	0.974	0.952	0.964	0.33314
Q8CZ52	Uncharacterized protein OS=Streptococcus pneumoniae (strain ATCC BAA-255 / R6) OX=171101 GN=spr0440 PE=1 SV=1	spr0440	183.11	50.3	71	145	71	0.3	0.323	0.348	2.421	2.447	2.422	7.508	0.00045679
Q8CZ54	Uncharacterized protein OS=Streptococcus pneumoniae (strain ATCC BAA-255 / R6) OX=171101 GN=spr0435 PE=4 SV=1	spr0435	14.874	23.3	4	4	4	1.014	1.048	1.046	1.111	1.096	1.055	1.05	0.062363
Q8CZ55	Uncharacterized protein OS=Streptococcus pneumoniae (strain ATCC BAA-255 / R6) OX=171101 GN=spr0422 PE=4 SV=1	spr0422	76.162	6.2	3	3	3	1.359	1.307	0.917	1.156	0.961	0.832	0.823	0.29594
Q8CZ59	Uncharacterized protein OS=Streptococcus pneumoniae (strain ATCC BAA-255 / R6) OX=171101 GN=spr0410 PE=4 SV=1	spr0410	71.119	25.7	19	30	19	0.945	0.949	0.893	1.019	1.025	1.002	1.093	0.0126632
Q8CZ60	Uncharacterized protein OS=Streptococcus pneumoniae (strain ATCC BAA-255 / R6) OX=171101 GN=spr0407 PE=4 SV=1	spr0407	8.1933	38	3	5	3	0.979	1.019	0.914	1.191	1.05	1.179	1.174	0.035643
Q8CZ65	Uncharacterized protein OS=Streptococcus pneumoniae (strain ATCC BAA-255 / R6) OX=171101 GN=spr0366 PE=4 SV=1	spr0366	11.96	32	2	4	2	0.798	0.97	1.125	1.181	1.11	1.064	1.16	0.20544
Q8CZ70	UPF0371 protein spr0309 OS=Streptococcus pneumoniae (strain ATCC BAA-255 / R6) OX=171101 GN=spr0309 PE=3 SV=1	spr0309	55.064	50.6	24	119	24	0.938	1.026	0.993	1.06	1.016	1.039	1.053	0.143158
Q8CZ75	DUF3666 domain-containing protein OS=Streptococcus pneumoniae (strain ATCC BAA-255 / R6) OX=171101 GN=spr0289 PE=4 SV=1	spr0289	23.724	30	7	16	7	0.643	0.69	0.581	0.327	0.428	0.402	0.604	0.0060171
Q8CZ79	Uncharacterized protein OS=Streptococcus pneumoniae (strain ATCC BAA-255 / R6) OX=171101 GN=spr0270 PE=4 SV=1	spr0270	14.513	7.3	1	2	1	1.074	1.098	0.926	1.09	1.106	1.015	1.036	0.55968
Q8CZ81	Uncharacterized protein OS=Streptococcus pneumoniae (strain ATCC BAA-255 / R6) OX=171101 GN=spr0252 PE=4 SV=1	spr0252	10.075	49.4	3	4	3	0.924	1.001	1.023	1.081	0.927	0.976	1.012	0.85014
Q8CZ82	Uncharacterized protein OS=Streptococcus pneumoniae (strain ATCC BAA-255 / R6) OX=171101 GN=spr0239 PE=4 SV=1	spr0239	22.75	17.4	4	4	4	1.011	0.994	1.211	1.021	0.886	0.903	0.874	0.160519
Q8CZ85	PRK domain-containing protein OS=Streptococcus pneumoniae (strain ATCC BAA-255 / R6) OX=171101 GN=spr0186 PE=4 SV=1	spr0186	23.194	34.6	6	10	6	0.709	0.797	0.735	0.822	0.764	0.809	1.069	0.177635
Q8CZ86	N-acetyltransferase domain-containing protein OS=Streptococcus pneumoniae (strain ATCC BAA-255 / R6) OX=171101 GN=spr0184 PE=4 SV=1	spr0184	19.06	37.5	6	16	6	0.739	0.884	0.809	0.904	0.843	0.951	1.109	0.167035
Q8CZ87	Uncharacterized protein OS=Streptococcus pneumoniae (strain ATCC BAA-255 / R6) OX=171101 GN=spr0182 PE=4 SV=1	spr0182	58.813	18.7	10	22	10	1.046	0.963	1.081	0.997	0.993	0.976	0.96	0.31866
Q8CZ88	DUF3642 domain-containing protein OS=Streptococcus pneumoniae (strain ATCC BAA-255 / R6) OX=171101 GN=spr0179 PE=4 SV=1	spr0179	18.909	25.6	3	8	3	1.592	1.705	1.739	0.964	0.976	0.937	0.571	4.2367e-05
Q8CZ89	UPF0297 protein spr0175 OS=Streptococcus pneumoniae (strain ATCC BAA-255 / R6) OX=171101 GN=spr0175 PE=3 SV=1	spr0175	10.227	64.8	5	10	5	1.027	1.049	1.026	1.029	1.05	1.072	1.016	0.3236
Q8CZ90	Uncharacterized protein OS=Streptococcus pneumoniae (strain ATCC BAA-255 / R6) OX=171101 GN=spr0174 PE=4 SV=1	spr0174	21.04	39.7	8	22	8	1.012	0.975	0.976	1.054	1.027	1.051	1.057	0.0196612
Q8CZ91	Uncharacterized protein OS=Streptococcus pneumoniae (strain ATCC BAA-255 / R6) OX=171101 GN=spr0169 PE=4 SV=1	spr0169	26.58	13.7	3	10	3	1.086	0.868	1.118	0.757	0.98	0.919	0.865	0.26256
Q8CZ93	Uncharacterized protein OS=Streptococcus pneumoniae (strain ATCC BAA-255 / R6) OX=171101 GN=spr0155 PE=4 SV=1	spr0155	21.432	14	2	6	2	0.96	0.97	0.83	1.06	1.012	1.044	1.129	0.076718
Q8CZ94	Uncharacterized protein OS=Streptococcus pneumoniae (strain ATCC BAA-255 / R6) OX=171101 GN=spr0151 PE=4 SV=1	spr0151	20.158	3.7	1	2	1	1.108	1	0.999	0.636	0.698	0.698	0.654	0.00078251
Q8CZA7	Uncharacterized protein OS=Streptococcus pneumoniae (strain ATCC BAA-255 / R6) OX=171101 GN=spr0114 PE=4 SV=1	spr0114	39.062	3.9	1	1	1	1.422	1.264	1.003	0.277	0.359	0.395	0.279	0.00098165
Q8CZB4	HTH cro/C1-type domain-containing protein OS=Streptococcus pneumoniae (strain ATCC BAA-255 / R6) OX=171101 GN=spr0104 PE=4 SV=1	spr0104	35.688	24.7	7	10	7	1.049	0.933	0.941	0.958	1.001	0.983	1.007	0.85502
Q8CZB8	Uncharacterized protein OS=Streptococcus pneumoniae (strain ATCC BAA-255 / R6) OX=171101 GN=spr0088 PE=4 SV=1	spr0088	21.362	18.8	6	11	6	0.859	0.699	0.936	0.644	0.865	0.783	0.919	0.5284
Q8CZB9	DUF4097 domain-containing protein OS=Streptococcus pneumoniae (strain ATCC BAA-255 / R6) OX=171101 GN=spr0087 PE=4 SV=1	spr0087	36.422	30	12	23	12	0.95	0.831	0.881	0.715	0.763	0.758	0.84	0.0168432
Q8CZC0	Uncharacterized protein OS=Streptococcus pneumoniae (strain ATCC BAA-255 / R6) OX=171101 GN=spr0086 PE=4 SV=1	spr0086	40.335	27.4	12	46	12	0.898	0.834	0.891	0.796	0.847	0.837	0.945	0.137981
Q8CZC1	Uncharacterized protein OS=Streptococcus pneumoniae (strain ATCC BAA-255 / R6) OX=171101 GN=spr0085 PE=4 SV=1	spr0085	38.635	25.5	8	15	8	0.885	0.925	0.84	1.351	1.365	1.417	1.56	0.000141966
Q8CZD2	Uncharacterized protein OS=Streptococcus pneumoniae (strain ATCC BAA-255 / R6) OX=171101 GN=spr0008 PE=4 SV=1	spr0008	14.805	28.7	3	8	3	1.117	1.031	1.035	0.821	0.867	0.811	0.785	0.00189514
Q8CZD3	Uncharacterized protein OS=Streptococcus pneumoniae (strain ATCC BAA-255 / R6) OX=171101 GN=spr0003 PE=4 SV=1	spr0003	7.4798	48.4	3	6	3	0.963	0.914	0.935	1.026	0.966	0.877	1.02	0.72428
Q8CZE9	Biotin carboxylase OS=Streptococcus pneumoniae (strain ATCC BAA-255 / R6) OX=171101 GN=accC PE=4 SV=1	accC	49.608	61.1	20	97	20	1.022	1.07	1.025	1.068	1.059	1.09	1.032	0.137638
Q8DMW1	Chromosome segregation protein OS=Streptococcus pneumoniae (strain ATCC BAA-255 / R6) OX=171101 GN=spo0J PE=3 SV=1	spo0J	29.153	57.9	15	25	15	1.163	1.134	1.154	0.894	0.922	0.911	0.79	3.7834e-05
Q8DMW2	Serine protease OS=Streptococcus pneumoniae (strain ATCC BAA-255 / R6) OX=171101 GN=sphtra PE=4 SV=1	sphtra	42.287	49.9	17	83	17	0.982	1.055	1.015	0.876	0.903	0.911	0.881	0.0061843
Q8DMW4	Histidine protein kinase OS=Streptococcus pneumoniae (strain ATCC BAA-255 / R6) OX=171101 GN=comD PE=4 SV=1	comD	51.353	10	4	5	4	1.047	0.953	1.075	0.878	0.951	0.944	0.902	0.082521
Q8DMW5	Response regulator OS=Streptococcus pneumoniae (strain ATCC BAA-255 / R6) OX=171101 GN=comE PE=1 SV=1	comE	29.958	59.2	13	19	13	0.992	1.012	1.055	1.006	0.935	0.993	0.959	0.2212
Q8DMW6	HTH tetR-type domain-containing protein OS=Streptococcus pneumoniae (strain ATCC BAA-255 / R6) OX=171101 GN=spr2040 PE=4 SV=1	spr2040	21.274	25	5	8	5	1.041	0.909	1.094	0.994	1.093	0.913	0.986	0.86036
Q8DMX0	Uncharacterized protein OS=Streptococcus pneumoniae (strain ATCC BAA-255 / R6) OX=171101 GN=spr2036 PE=4 SV=1	spr2036	97.201	9.8	9	11	9	1.091	1.137	1.034	0.884	0.926	0.942	0.844	0.007097
Q8DMX1	Uncharacterized protein OS=Streptococcus pneumoniae (strain ATCC BAA-255 / R6) OX=171101 GN=ABC-NBD PE=4 SV=1	ABC-NBD	60.87	60.9	28	143	28	1.068	1.087	1.097	1.005	1.017	0.995	0.928	0.00174447
Q8DMX2	Inosine-5'-monophosphate dehydrogenase OS=Streptococcus pneumoniae (strain ATCC BAA-255 / R6) OX=171101 GN=imdH PE=3 SV=1	imdH	52.444	69.5	26	192	26	1.02	1.056	1.048	0.906	0.905	0.908	0.87	0.0057575
Q8DMX3	DNA replication and repair protein RecF OS=Streptococcus pneumoniae (strain ATCC BAA-255 / R6) OX=171101 GN=recF PE=3 SV=1	recF	41.915	7.9	3	5	3	1.118	0.996	1.072	0.902	1.087	0.982	0.933	0.32312
Q8DMX4	S4 RNA-binding domain-containing protein OS=Streptococcus pneumoniae (strain ATCC BAA-255 / R6) OX=171101 GN=spr2031 PE=4 SV=1	spr2031	13.979	19.7	2	4	2	1.046	1.06	0.959	1.15	1.043	1.089	1.071	0.179777
Q8DMX5	Peptidase_M16_C domain-containing protein OS=Streptococcus pneumoniae (strain ATCC BAA-255 / R6) OX=171101 GN=spr2030 PE=4 SV=1	spr2030	47.992	45.2	14	21	14	0.912	0.975	1.053	1.011	1.043	0.993	1.036	0.44414
Q8DMX6	Uncharacterized protein OS=Streptococcus pneumoniae (strain ATCC BAA-255 / R6) OX=171101 GN=spr2029 PE=4 SV=1	spr2029	48.992	26.7	10	23	10	1.003	0.968	1.015	0.964	0.957	0.996	0.977	0.28258
Q8DMX7	Uncharacterized protein OS=Streptococcus pneumoniae (strain ATCC BAA-255 / R6) OX=171101 GN=spr2028 PE=4 SV=1	spr2028	30.55	25	7	16	7	1.061	1.057	0.989	1.011	0.972	0.982	0.954	0.1451
Q8DMX8	Phosphotidylglycerophosphate synthase OS=Streptococcus pneumoniae (strain ATCC BAA-255 / R6) OX=171101 GN=pgsA PE=3 SV=1	pgsA	20.057	9.9	2	2	2	0.993	0.871	0.925	0.942	1.103	0.982	1.085	0.25152
Q8DMX9	Energy-coupling factor transporter ATP-binding protein EcfA1 OS=Streptococcus pneumoniae (strain ATCC BAA-255 / R6) OX=171101 GN=ecfA1 PE=3 SV=1	ecfA1	31.102	31.6	11	20	11	1.007	0.954	1.053	0.922	0.909	0.947	0.922	0.059337
Q8DMY0	Energy-coupling factor transporter ATP-binding protein EcfA2 OS=Streptococcus pneumoniae (strain ATCC BAA-255 / R6) OX=171101 GN=ecfA2 PE=3 SV=1	ecfA2	30.553	32.3	8	24	8	1.039	1.061	0.979	0.942	0.93	0.941	0.914	0.021316
Q8DMY1	Energy-coupling factor transporter transmembrane protein EcfT OS=Streptococcus pneumoniae (strain ATCC BAA-255 / R6) OX=171101 GN=ABC-MSP PE=3 SV=1	ABC-MSP	29.477	16.3	4	7	4	1.034	0.962	1.001	0.967	0.956	0.94	0.955	0.113158
Q8DMY2	Cell shape-determining protein MreC OS=Streptococcus pneumoniae (strain ATCC BAA-255 / R6) OX=171101 GN=mreC PE=1 SV=1	mreC	29.738	61	13	40	13	1.05	1.031	1.001	0.935	0.923	0.917	0.9	0.0022389
Q8DMY4	General stress protein GSP-781 OS=Streptococcus pneumoniae (strain ATCC BAA-255 / R6) OX=171101 GN=gsp-781 PE=4 SV=1	gsp-781	41.697	52	14	47	14	1.17	1.038	1.056	1.095	1.139	1.137	1.033	0.44428
Q8DMY8	Cysteine synthase OS=Streptococcus pneumoniae (strain ATCC BAA-255 / R6) OX=171101 GN=cycK PE=3 SV=1	cycK	31.873	67	16	31	16	1.046	1.078	1.01	1.037	0.994	1.022	0.974	0.31346
Q8DMY9	Uncharacterized protein OS=Streptococcus pneumoniae (strain ATCC BAA-255 / R6) OX=171101 GN=spr2014 PE=4 SV=1	spr2014	23.675	46.9	13	26	13	1.132	1.021	1.076	0.953	0.906	0.902	0.855	0.0107784
Q8DMZ0	Ribosome hibernation promoting factor OS=Streptococcus pneumoniae (strain ATCC BAA-255 / R6) OX=171101 GN=hpf PE=3 SV=1	hpf	21.099	52.2	9	84	9	0.943	1.136	0.967	1.157	1.075	1.11	1.097	0.197922
Q8DMZ1	Cyclic-di-AMP phosphodiesterase OS=Streptococcus pneumoniae (strain ATCC BAA-255 / R6) OX=171101 GN=spr2010 PE=3 SV=1	spr2010	73.274	35.3	23	53	23	0.946	1.002	0.953	1.041	1.068	1.099	1.106	0.0135792
Q8DMZ2	Replicative DNA helicase OS=Streptococcus pneumoniae (strain ATCC BAA-255 / R6) OX=171101 GN=dnaC PE=3 SV=1	dnaC	50.203	44.2	15	26	15	0.982	0.988	0.988	0.954	1.025	1.021	1.014	0.62062
Q8DMZ3	Uncharacterized protein OS=Streptococcus pneumoniae (strain ATCC BAA-255 / R6) OX=171101 GN=spr2007 PE=4 SV=1	spr2007	10.212	36.4	4	14	4	0.973	0.955	0.98	1.112	1.052	1.067	1.111	0.004583
Q8DMZ5	Thiamine_BP domain-containing protein OS=Streptococcus pneumoniae (strain ATCC BAA-255 / R6) OX=171101 GN=spr2005 PE=4 SV=1	spr2005	10.69	35.4	2	3	2	0.839	0.907	0.932	1.095	0.989	1.023	1.16	0.02676
Q8DMZ7	NMT1 domain-containing protein OS=Streptococcus pneumoniae (strain ATCC BAA-255 / R6) OX=171101 GN=spr2003 PE=4 SV=1	spr2003	37.776	53.1	22	62	22	0.965	0.959	1.019	1.034	1.074	1.005	1.058	0.108141
Q8DMZ8	ABC transporter ATP-binding protein-anion transport OS=Streptococcus pneumoniae (strain ATCC BAA-255 / R6) OX=171101 GN=ABC-NBD PE=4 SV=1	ABC-NBD	27.519	27.7	7	11	7	1.157	0.995	1.043	0.929	0.946	0.908	0.871	0.041803
Q8DMZ9	Transcriptional regulator CtsR OS=Streptococcus pneumoniae (strain ATCC BAA-255 / R6) OX=171101 GN=ctsR PE=3 SV=1	ctsR	20.16	43.9	8	14	8	1.062	1.024	0.982	0.984	0.975	0.978	0.957	0.198899
Q8DN00	Class III stress response-related ATPase, truncation OS=Streptococcus pneumoniae (strain ATCC BAA-255 / R6) OX=171101 GN=spr2000 PE=3 SV=1	spr2000	84.991	45.5	32	77	30	1.007	1.019	1.048	1.024	0.957	1.021	0.977	0.39154
Q8DN02	Response regulator OS=Streptococcus pneumoniae (strain ATCC BAA-255 / R6) OX=171101 GN=rr06 PE=4 SV=1	rr06	25.204	51.6	12	23	12	1.049	1.023	1.022	0.971	1.059	1	0.979	0.46872
Q8DN03	Histidine kinase OS=Streptococcus pneumoniae (strain ATCC BAA-255 / R6) OX=171101 GN=hk06 PE=4 SV=1	hk06	50.988	33.6	14	24	13	0.977	0.994	1.063	0.978	1.032	0.958	0.978	0.5556
Q8DN04	Uncharacterized protein OS=Streptococcus pneumoniae (strain ATCC BAA-255 / R6) OX=171101 GN=spr1996 PE=4 SV=1	spr1996	20.238	22.3	8	24	8	1.034	0.97	0.933	1.053	1.046	1.001	1.055	0.182295
Q8DN05	Choline binding protein A OS=Streptococcus pneumoniae (strain ATCC BAA-255 / R6) OX=171101 GN=pspC PE=4 SV=1	pspC	79.097	40.1	35	111	32	1.139	1.122	1.174	1.051	1.303	1.359	1.081	0.42372
Q8DN06	tRNA-dihydrouridine synthase OS=Streptococcus pneumoniae (strain ATCC BAA-255 / R6) OX=171101 GN=spr1994 PE=3 SV=1	spr1994	37.087	57.4	20	62	20	1.242	1.176	1.199	0.953	0.957	0.981	0.799	0.00025985
Q8DN07	Glycerol-3-phosphate dehydrogenase, truncation OS=Streptococcus pneumoniae (strain ATCC BAA-255 / R6) OX=171101 GN=spr1990 PE=4 SV=1	spr1990	50.415	12.8	5	5	5	1.859	1.537	1.588	0.68	0.811	0.723	0.444	0.0004844
Q8DN13	Protein DltD OS=Streptococcus pneumoniae (strain ATCC BAA-255 / R6) OX=171101 GN=dltD PE=1 SV=1	dltD	49.506	46.4	15	32	15	1.009	1.083	1.022	0.956	0.922	0.967	0.914	0.02598
Q8DN14	Transcriptional repressor for Zn(2+)-responsive expression OS=Streptococcus pneumoniae (strain ATCC BAA-255 / R6) OX=171101 GN=adcR PE=4 SV=1	adcR	18.897	24.1	5	14	5	1.009	0.992	0.894	0.992	0.974	1.004	1.026	0.52648
Q8DN15	Regulator of fucose operon OS=Streptococcus pneumoniae (strain ATCC BAA-255 / R6) OX=171101 GN=fcsR PE=4 SV=1	fcsR	29.297	24.9	6	16	6	0.86	0.938	0.811	1.181	1.133	1.173	1.337	0.002722
Q8DN16	Fucose kinase OS=Streptococcus pneumoniae (strain ATCC BAA-255 / R6) OX=171101 GN=fcsK PE=4 SV=1	fcsK	54.676	19.1	10	10	10	0.845	0.983	0.823	1.475	1.358	1.559	1.657	0.0017756
Q8DN17	L-fuculose phosphate aldolase OS=Streptococcus pneumoniae (strain ATCC BAA-255 / R6) OX=171101 GN=fucA PE=4 SV=1	fucA	24.367	40.1	7	16	7	0.827	0.959	0.762	1.446	1.378	1.412	1.662	0.00172209
Q8DN18	Uncharacterized protein OS=Streptococcus pneumoniae (strain ATCC BAA-255 / R6) OX=171101 GN=fucU PE=3 SV=1	fucU	16.427	10.3	2	2	2	0.876	1.038	0.743	1.304	1.318	1.532	1.563	0.0144365
Q8DN19	Phosphotransferase system sugar-specific EII component OS=Streptococcus pneumoniae (strain ATCC BAA-255 / R6) OX=171101 GN=PTS-EII PE=4 SV=1	PTS-EII	16.545	12.2	1	1	1	0.692	0.763	0.841	1.964	1.696	1.435	2.219	0.00175918
Q8DN20	Phosphotransferase system sugar-specific EII component OS=Streptococcus pneumoniae (strain ATCC BAA-255 / R6) OX=171101 GN=PTS-EII PE=4 SV=1	PTS-EII	18.059	54.5	8	16	8	0.767	0.981	0.731	1.608	1.564	1.556	1.907	0.0190827
Q8DN22	Phosphotransferase system sugar-specific EII component OS=Streptococcus pneumoniae (strain ATCC BAA-255 / R6) OX=171101 GN=PTS-EII PE=4 SV=1	PTS-EII	28.981	9	2	3	2	0.701	1.098	0.719	1.674	1.465	1.673	1.911	0.0117956
Q8DN23	Glyco_hyd_65N_2 domain-containing protein OS=Streptococcus pneumoniae (strain ATCC BAA-255 / R6) OX=171101 GN=spr1966 PE=4 SV=1	spr1966	87.416	7.6	5	6	5	0.796	1.003	0.748	1.527	1.382	1.529	1.742	0.0041249
Q8DN24	L-fucose isomerase OS=Streptococcus pneumoniae (strain ATCC BAA-255 / R6) OX=171101 GN=fucI PE=3 SV=1	fucI	65.849	31.5	16	20	16	0.752	1.092	0.75	1.508	1.363	1.573	1.713	0.0137791
Q8DN25	Probable alcohol dehydrogenase OS=Streptococcus pneumoniae (strain ATCC BAA-255 / R6) OX=171101 GN=adh2 PE=4 SV=1	adh2	41.154	45.4	14	22	14	0.652	0.925	0.636	1.59	1.544	1.55	2.117	0.024238
Q8DN26	PHB domain-containing protein OS=Streptococcus pneumoniae (strain ATCC BAA-255 / R6) OX=171101 GN=spr1962 PE=4 SV=1	spr1962	33.594	62.9	23	120	23	1.007	1.013	0.963	0.995	0.966	1.005	0.994	0.79238
Q8DN27	Uncharacterized protein OS=Streptococcus pneumoniae (strain ATCC BAA-255 / R6) OX=171101 GN=spr1960 PE=4 SV=1	spr1960	48.814	48.8	16	29	16	0.943	1.015	0.924	1.164	1.198	1.191	1.233	0.0021449
Q8DN28	Carbamate kinase OS=Streptococcus pneumoniae (strain ATCC BAA-255 / R6) OX=171101 GN=arcC PE=3 SV=1	arcC	33.636	39	12	41	12	0.91	1.042	0.869	1.164	1.13	1.139	1.217	0.022559
Q8DN31	Arginine deiminase, truncation OS=Streptococcus pneumoniae (strain ATCC BAA-255 / R6) OX=171101 GN=spr1955 PE=4 SV=1	spr1955	28.286	67.6	19	43	19	1.013	1.154	1.001	1.155	1.152	1.126	1.084	0.149604
Q8DN32	Uncharacterized protein OS=Streptococcus pneumoniae (strain ATCC BAA-255 / R6) OX=171101 GN=spr1953 PE=4 SV=1	spr1953	78.937	24.2	15	21	15	0.774	0.754	0.85	1.451	1.55	1.53	1.905	0.000100333
Q8DN33	Uncharacterized protein OS=Streptococcus pneumoniae (strain ATCC BAA-255 / R6) OX=171101 GN=spr1952 PE=4 SV=1	spr1952	49.969	23.5	9	21	9	0.245	0.317	0.281	2.573	2.494	2.565	9.053	0.0011569
Q8DN34	Alpha-mann_mid domain-containing protein OS=Streptococcus pneumoniae (strain ATCC BAA-255 / R6) OX=171101 GN=spr1951 PE=4 SV=1	spr1951	101.59	30.2	21	40	21	0.274	0.374	0.359	2.303	2.383	2.472	7.108	3.9365e-05
Q8DN35	Uncharacterized protein OS=Streptococcus pneumoniae (strain ATCC BAA-255 / R6) OX=171101 GN=spr1950 PE=4 SV=1	spr1950	31.87	21.5	5	8	5	0.344	0.301	0.447	2.594	2.129	2.184	6.325	0.000143777
Q8DN38	Choline-binding protein OS=Streptococcus pneumoniae (strain ATCC BAA-255 / R6) OX=171101 GN=pcpA PE=4 SV=1	pcpA	77.101	17.2	10	15	10	0.566	0.645	0.666	0.697	0.699	0.735	1.135	0.070384
Q8DN39	Uncharacterized protein OS=Streptococcus pneumoniae (strain ATCC BAA-255 / R6) OX=171101 GN=spr1940 PE=4 SV=1	spr1940	77.872	33.6	24	47	24	0.969	0.897	0.984	0.354	0.389	0.399	0.401	3.9366e-05
Q8DN40	Uncharacterized protein OS=Streptococcus pneumoniae (strain ATCC BAA-255 / R6) OX=171101 GN=spr1938 PE=4 SV=1	spr1938	46.861	4.2	2	9	2	0.974	0.921	0.907	0.324	0.348	0.328	0.357	2.4173e-06
Q8DN41	Putative transketolase n-terminal section OS=Streptococcus pneumoniae (strain ATCC BAA-255 / R6) OX=171101 GN=tktN PE=4 SV=1	tktN	31.883	49.8	15	51	15	0.974	0.956	0.908	0.316	0.349	0.347	0.357	1.57205e-05
Q8DN42	Putative transketolase c-terminal section OS=Streptococcus pneumoniae (strain ATCC BAA-255 / R6) OX=171101 GN=tktC PE=4 SV=1	tktC	34.512	27.7	9	33	9	0.947	0.926	0.942	0.268	0.352	0.32	0.334	0.0052403
Q8DN43	FeS_assembly_P domain-containing protein OS=Streptococcus pneumoniae (strain ATCC BAA-255 / R6) OX=171101 GN=spr1934 PE=4 SV=1	spr1934	12.811	17.7	2	4	2	0.987	0.999	1.033	1.146	1.137	1.225	1.162	0.0053764
Q8DN46	Histidine--tRNA ligase OS=Streptococcus pneumoniae (strain ATCC BAA-255 / R6) OX=171101 GN=hisS PE=3 SV=1	hisS	48.625	53.8	20	53	20	1.03	1.052	1.057	0.998	0.984	1.013	0.954	0.0153011
Q8DN47	HTH cro/C1-type domain-containing protein OS=Streptococcus pneumoniae (strain ATCC BAA-255 / R6) OX=171101 GN=spr1929 PE=4 SV=1	spr1929	8.1642	31	2	3	2	1.026	0.919	1.161	0.964	1.095	0.965	0.974	0.7782
Q8DN48	DUF2179 domain-containing protein OS=Streptococcus pneumoniae (strain ATCC BAA-255 / R6) OX=171101 GN=spr1923 PE=4 SV=1	spr1923	35.39	17.9	6	14	6	1.142	0.99	0.992	0.886	0.923	0.878	0.86	0.040325
Q8DN49	Alpha-1,4 glucan phosphorylase OS=Streptococcus pneumoniae (strain ATCC BAA-255 / R6) OX=171101 GN=malP PE=3 SV=1	malP	85.153	44.4	35	196	35	1.155	1.088	1.166	0.342	0.405	0.35	0.322	3.8939e-05
Q8DN50	23S rRNA m1G745 methyltransferase OS=Streptococcus pneumoniae (strain ATCC BAA-255 / R6) OX=171101 GN=rrmA PE=4 SV=1	rrmA	31.999	40.1	12	21	12	1.144	1.025	1.051	0.928	1.02	0.909	0.887	0.069378
Q8DN51	P-type ATPase-metal/cation transport OS=Streptococcus pneumoniae (strain ATCC BAA-255 / R6) OX=171101 GN=ctpC PE=3 SV=1	ctpC	77.948	29	20	44	20	0.906	0.925	0.881	1.147	1.136	1.157	1.268	9.7104e-05
Q8DN52	Tyrosine--tRNA ligase OS=Streptococcus pneumoniae (strain ATCC BAA-255 / R6) OX=171101 GN=tyrS PE=3 SV=1	tyrS	47.48	50.5	22	107	22	1.045	1.013	1.042	0.884	0.913	0.891	0.867	0.00050357
Q8DN53	Uncharacterized protein OS=Streptococcus pneumoniae (strain ATCC BAA-255 / R6) OX=171101 GN=spr1908 PE=4 SV=1	spr1908	41.953	2.1	1	1	1	1.088	0.968	0.905	0.998	0.992	0.938	0.989	0.88696
Q8DN54	2,3,4,5-tetrahydropyridine-2,6-dicarboxylate N-acetyltransferase OS=Streptococcus pneumoniae (strain ATCC BAA-255 / R6) OX=171101 GN=dapH PE=3 SV=1	dapH	23.919	52.6	10	60	10	0.961	0.984	1.008	1.038	1.031	1.024	1.047	0.031541
Q8DN55	N-acetyldiaminopimelate deacetylase OS=Streptococcus pneumoniae (strain ATCC BAA-255 / R6) OX=171101 GN=spr1906 PE=3 SV=1	spr1906	41.679	42.6	13	23	13	0.974	1.031	0.968	1.059	1.073	1.089	1.083	0.020476
Q8DN56	5-formyltetrahydrofolate cyclo-ligase OS=Streptococcus pneumoniae (strain ATCC BAA-255 / R6) OX=171101 GN=spr1905 PE=3 SV=1	spr1905	20.788	30.9	6	11	6	0.981	0.976	0.953	1.133	1.065	1.091	1.13	0.0037008
Q8DN57	Rhomboid domain-containing protein OS=Streptococcus pneumoniae (strain ATCC BAA-255 / R6) OX=171101 GN=spr1904 PE=4 SV=1	spr1904	25.194	3.1	1	1	1	0.946	1.114	1.135	0.909	1.033	0.856	0.876	0.173499
Q8DN58	UTP--glucose-1-phosphate uridylyltransferase OS=Streptococcus pneumoniae (strain ATCC BAA-255 / R6) OX=171101 GN=galU PE=3 SV=1	galU	33.178	55.9	15	58	15	1.001	1.034	0.972	0.995	0.961	0.994	0.981	0.42194
Q8DN59	Glycerol-3-phosphate dehydrogenase [NAD(P)+] OS=Streptococcus pneumoniae (strain ATCC BAA-255 / R6) OX=171101 GN=gpsA PE=3 SV=1	gpsA	36.776	65.4	18	98	18	1.005	0.994	1.018	1.008	0.972	1.028	0.997	0.8657
Q8DN64	Phosphate-binding protein PstS 2 OS=Streptococcus pneumoniae (strain ATCC BAA-255 / R6) OX=171101 GN=pstS2 PE=3 SV=2	pstS2	30.756	11.7	3	3	3	1.616	1.248	1.648	0.534	0.639	0.536	0.379	0.00084172
Q8DN65	Histidine kinase OS=Streptococcus pneumoniae (strain ATCC BAA-255 / R6) OX=171101 GN=phoR pnpS PE=4 SV=1	phoR	49.755	26.4	9	12	9	1.024	0.958	1.028	0.955	1.017	0.954	0.972	0.4161
Q8DN66	Response regulator OS=Streptococcus pneumoniae (strain ATCC BAA-255 / R6) OX=171101 GN=phoP pnpR PE=4 SV=1	phoP	27.23	51.1	10	19	10	1.015	1.004	1.003	0.987	1.011	0.994	0.99	0.28312
Q8DN69	Arginine--tRNA ligase OS=Streptococcus pneumoniae (strain ATCC BAA-255 / R6) OX=171101 GN=argS PE=3 SV=1	argS	63.457	71.4	38	153	38	1	1.02	1.02	0.959	0.976	0.993	0.963	0.035356
Q8DN70	Uncharacterized protein OS=Streptococcus pneumoniae (strain ATCC BAA-255 / R6) OX=171101 GN=ABC-NP PE=4 SV=1	ABC-NP	62.193	39.9	22	44	22	0.997	1.005	1.013	1.072	1.065	1.054	1.058	0.0010953
Q8DN72	Uncharacterized protein OS=Streptococcus pneumoniae (strain ATCC BAA-255 / R6) OX=171101 GN=ABC-NP PE=4 SV=1	ABC-NP	67.367	29.7	15	34	15	0.977	0.996	0.956	1.026	1.044	1.085	1.077	0.021762
Q8DN74	Glucose-6-phosphate isomerase OS=Streptococcus pneumoniae (strain ATCC BAA-255 / R6) OX=171101 GN=pgi PE=3 SV=1	pgi	49.878	53.5	30	194	30	1.041	1.006	1.057	0.888	0.903	0.878	0.86	0.00084011
Q8DN75	CMP/dCMP-type deaminase domain-containing protein OS=Streptococcus pneumoniae (strain ATCC BAA-255 / R6) OX=171101 GN=spr1880 PE=4 SV=1	spr1880	16.577	35.4	4	16	4	1.103	1.111	1.036	0.919	1.018	0.939	0.885	0.032596
Q8DN76	Threonine synthase OS=Streptococcus pneumoniae (strain ATCC BAA-255 / R6) OX=171101 GN=thrC PE=4 SV=1	thrC	53.754	59.3	23	115	23	1.043	1.016	1.019	0.919	0.93	0.92	0.9	0.0003183
Q8DN78	LysM domain-containing protein OS=Streptococcus pneumoniae (strain ATCC BAA-255 / R6) OX=171101 GN=spr1875 PE=4 SV=1	spr1875	40.565	37.9	10	27	10	1.644	1.495	1.504	0.769	0.889	0.943	0.56	0.00101954
Q8DN83	N-acetylglucosamine-6-phosphate deacetylase OS=Streptococcus pneumoniae (strain ATCC BAA-255 / R6) OX=171101 GN=nagA PE=3 SV=1	nagA	41.697	54.6	20	130	20	0.882	0.952	0.919	1.252	1.224	1.256	1.356	0.00020237
Q8DN84	Putative alcohol dehydrogenase OS=Streptococcus pneumoniae (strain ATCC BAA-255 / R6) OX=171101 GN=adh PE=3 SV=1	adh	38.091	67.9	22	143	22	0.83	0.869	0.803	1.31	1.222	1.245	1.51	0.000181817
Q8DN85	Uncharacterized protein OS=Streptococcus pneumoniae (strain ATCC BAA-255 / R6) OX=171101 GN=spr1865 PE=4 SV=1	spr1865	15.362	15.4	2	3	2	1.313	1.271	1.293	1.167	1.118	1.118	0.878	0.00158216
Q8DN86	Competence protein OS=Streptococcus pneumoniae (strain ATCC BAA-255 / R6) OX=171101 GN=cglA PE=4 SV=1	cglA	35.555	13.1	4	4	4	1.702	1.243	1.493	0.827	0.744	0.594	0.488	0.0057567
Q8DN91	N6_Mtase domain-containing protein OS=Streptococcus pneumoniae (strain ATCC BAA-255 / R6) OX=171101 GN=spr1855 PE=4 SV=1	spr1855	35.757	33.4	10	19	10	1.088	1.014	1.122	0.864	0.966	0.858	0.834	0.020036
Q8DN92	Ribonuclease P protein component OS=Streptococcus pneumoniae (strain ATCC BAA-255 / R6) OX=171101 GN=rnpA PE=3 SV=1	rnpA	14.28	39.8	6	11	6	1.065	0.96	0.982	0.865	0.955	0.875	0.896	0.0691
Q8DN93	Membrane protein insertase YidC 2 OS=Streptococcus pneumoniae (strain ATCC BAA-255 / R6) OX=171101 GN=yidC2 PE=3 SV=1	yidC2	31.213	8.7	4	13	4	1.043	0.879	0.994	0.984	0.971	0.982	1.007	0.86668
Q8DNA2	Transketolase OS=Streptococcus pneumoniae (strain ATCC BAA-255 / R6) OX=171101 GN=tktA PE=3 SV=1	tktA	71.111	66.7	34	191	34	0.991	1.022	1.03	0.943	0.956	0.955	0.938	0.0070399
Q8DNA3	Uncharacterized protein OS=Streptococcus pneumoniae (strain ATCC BAA-255 / R6) OX=171101 GN=spr1840 PE=4 SV=1	spr1840	11.047	39.4	3	15	3	1.005	0.928	0.973	1.011	0.967	0.979	1.018	0.5421
Q8DNA4	LMWPc domain-containing protein OS=Streptococcus pneumoniae (strain ATCC BAA-255 / R6) OX=171101 GN=spr1839 PE=3 SV=1	spr1839	16.538	69	9	36	9	0.942	0.994	0.912	1.022	1.027	1.019	1.077	0.096779
Q8DNA5	Aldehyde-alcohol dehydrogenase OS=Streptococcus pneumoniae (strain ATCC BAA-255 / R6) OX=171101 GN=adhE PE=3 SV=1	adhE	98.119	64.6	54	500	54	0.454	0.517	0.472	2.013	1.936	1.993	4.118	1.9432e-06
Q8DNA6	Phosphotransferase system system, cellobiose-specific IIA component OS=Streptococcus pneumoniae (strain ATCC BAA-255 / R6) OX=171101 GN=ptcA PE=4 SV=1	ptcA	12.236	39.8	5	13	5	1.298	1.338	1.268	0.686	0.696	0.73	0.541	1.73643e-05
Q8DNA7	Phosphotransferase system system, cellobiose-specific IIB component OS=Streptococcus pneumoniae (strain ATCC BAA-255 / R6) OX=171101 GN=ptcB PE=4 SV=1	ptcB	11.292	52.9	6	25	6	1.134	1.274	1.251	0.703	0.773	0.69	0.592	0.00048183
Q8DNA8	Permease IIC component OS=Streptococcus pneumoniae (strain ATCC BAA-255 / R6) OX=171101 GN=ptcC PE=4 SV=1	ptcC	46.638	7.2	3	6	3	1.378	1.368	1.289	0.658	0.661	0.68	0.495	3.7494e-06
Q8DNA9	Beta-glucosidase OS=Streptococcus pneumoniae (strain ATCC BAA-255 / R6) OX=171101 GN=bgl2 PE=3 SV=1	bgl2	57.07	20.7	11	14	10	1.422	1.522	1.399	0.697	0.745	0.72	0.498	2.3422e-05
Q8DNB0	HTH gntR-type domain-containing protein OS=Streptococcus pneumoniae (strain ATCC BAA-255 / R6) OX=171101 GN=spr1832 PE=4 SV=1	spr1832	27.992	21.1	5	15	5	1.065	0.981	0.977	1.028	1.041	0.962	1.003	0.94282
Q8DNB5	Ribosomal large subunit pseudouridine synthase D OS=Streptococcus pneumoniae (strain ATCC BAA-255 / R6) OX=171101 GN=rluD PE=4 SV=1	rluD	34.091	31.6	7	13	7	0.976	0.992	1.045	0.962	0.989	0.906	0.948	0.181656
Q8DNB6	Penicillin-binding protein 2a OS=Streptococcus pneumoniae (strain ATCC BAA-255 / R6) OX=171101 GN=pbp2a PE=4 SV=1	pbp2a	80.798	52.1	32	80	32	1.151	1.035	1.066	0.923	0.95	0.928	0.861	0.0107166
Q8DNB7	Preprotein translocase secE component OS=Streptococcus pneumoniae (strain ATCC BAA-255 / R6) OX=171101 GN=secE PE=3 SV=1	secE	7.1404	25.9	3	8	3	1.133	0.904	1.04	0.952	1.041	0.982	0.967	0.69264
Q8DNB8	Transcription termination/antitermination protein NusG OS=Streptococcus pneumoniae (strain ATCC BAA-255 / R6) OX=171101 GN=nusG PE=3 SV=1	nusG	20.891	56.3	11	53	11	1.068	1.019	1.049	0.948	0.928	0.956	0.903	0.0033395
Q8DNB9	ABC transporter domain-containing protein OS=Streptococcus pneumoniae (strain ATCC BAA-255 / R6) OX=171101 GN=ABC-NBD PE=4 SV=1	ABC-NBD	33.537	29.9	8	14	8	1.14	1.218	1.143	1.062	1.132	1.11	0.944	0.114416
Q8DNC1	Histidine kinase OS=Streptococcus pneumoniae (strain ATCC BAA-255 / R6) OX=171101 GN=hk11 PE=4 SV=1	hk11	42.011	4.1	2	2	2	1.192	1.131	1.193	0.833	0.895	0.827	0.727	0.00048301
Q8DNC2	Response regulator OS=Streptococcus pneumoniae (strain ATCC BAA-255 / R6) OX=171101 GN=rr11 PE=1 SV=1	rr11	22.265	42.2	6	10	6	1.05	1.038	1.111	0.949	0.906	0.848	0.845	0.0121022
Q8DNC3	Catabolite control protein A OS=Streptococcus pneumoniae (strain ATCC BAA-255 / R6) OX=171101 GN=ccpA PE=4 SV=1	ccpA	38.178	68.5	19	91	19	0.931	0.975	0.906	1.183	1.135	1.145	1.232	0.00110198
Q8DNC4	L-asparaginase (L-asparagine amidohydrolase) OS=Streptococcus pneumoniae (strain ATCC BAA-255 / R6) OX=171101 GN=ansB PE=4 SV=1	ansB	34.869	26.2	7	18	7	1.044	1.04	0.991	0.986	0.909	0.963	0.929	0.0668
Q8DNC5	Uncharacterized protein OS=Streptococcus pneumoniae (strain ATCC BAA-255 / R6) OX=171101 GN=spr1811 PE=4 SV=1	spr1811	53.184	43.9	21	42	21	0.945	0.945	0.982	1.095	1.092	1.056	1.129	0.0021755
Q8DNC6	Usp domain-containing protein OS=Streptococcus pneumoniae (strain ATCC BAA-255 / R6) OX=171101 GN=spr1810 PE=4 SV=1	spr1810	19.113	42.7	7	17	7	0.969	1.131	0.964	1.199	1.08	1.113	1.107	0.164541
Q8DNC7	Potential aminotransferase OS=Streptococcus pneumoniae (strain ATCC BAA-255 / R6) OX=171101 GN=aspC PE=4 SV=1	aspC	45.741	44.1	14	48	14	0.965	1.044	1.013	0.995	0.938	0.955	0.956	0.19228
Q8DNC8	Uncharacterized protein OS=Streptococcus pneumoniae (strain ATCC BAA-255 / R6) OX=171101 GN=spr1805 PE=4 SV=1	spr1805	28.874	44	11	34	11	1.127	1.101	1.103	1.011	1.003	1.009	0.908	0.00024444
Q8DNC9	Ribonuclease M5 OS=Streptococcus pneumoniae (strain ATCC BAA-255 / R6) OX=171101 GN=rnmV PE=3 SV=1	rnmV	21.505	22.6	5	7	5	1.063	0.965	1.073	0.955	1.038	0.903	0.934	0.26194
Q8DND0	Transcriptional activator OS=Streptococcus pneumoniae (strain ATCC BAA-255 / R6) OX=171101 GN=plcR PE=4 SV=1	plcR	35.192	37.8	9	15	9	1.076	1.016	1.053	1.034	0.95	1.002	0.949	0.155259
Q8DND1	Uncharacterized protein OS=Streptococcus pneumoniae (strain ATCC BAA-255 / R6) OX=171101 GN=spr1802 PE=4 SV=1	spr1802	75.876	9.4	6	6	6	0.949	1.044	0.872	0.963	0.96	0.829	0.961	0.60746
Q8DND2	ABC transporter domain-containing protein OS=Streptococcus pneumoniae (strain ATCC BAA-255 / R6) OX=171101 GN=ABC-NBD PE=4 SV=1	ABC-NBD	23.919	22.5	5	9	5	0.977	0.946	0.958	0.921	0.926	0.972	0.978	0.3238
Q8DND3	Ribosomal RNA small subunit methyltransferase A OS=Streptococcus pneumoniae (strain ATCC BAA-255 / R6) OX=171101 GN=rsmA PE=3 SV=1	rsmA	32.22	56.6	14	46	14	1.057	1.046	1.041	0.982	0.968	0.982	0.933	0.00044228
Q8DND5	Ribulose-phosphate 3-epimerase OS=Streptococcus pneumoniae (strain ATCC BAA-255 / R6) OX=171101 GN=rpe PE=3 SV=1	rpe	23.944	24.8	4	9	4	1.132	1.113	1.12	1.047	1.025	0.992	0.911	0.0046581
Q8DND6	TPK_B1_binding domain-containing protein OS=Streptococcus pneumoniae (strain ATCC BAA-255 / R6) OX=171101 GN=spr1796 PE=4 SV=1	spr1796	25.972	61.2	14	30	14	0.997	1.024	1.028	1.021	0.996	0.981	0.983	0.32566
Q8DND7	Uncharacterized protein OS=Streptococcus pneumoniae (strain ATCC BAA-255 / R6) OX=171101 GN=spr1795 PE=4 SV=1	spr1795	49.503	37.7	16	33	16	1.017	1.07	1.063	0.912	0.917	0.918	0.872	0.0135646
Q8DND8	Cmp-binding-factor 1 OS=Streptococcus pneumoniae (strain ATCC BAA-255 / R6) OX=171101 GN=cbf1 PE=4 SV=1	cbf1	38.3	61.1	21	72	21	1.018	1.032	1.034	0.979	0.962	0.983	0.948	0.0029445
Q8DND9	Diaminopimelate decarboxylase OS=Streptococcus pneumoniae (strain ATCC BAA-255 / R6) OX=171101 GN=lysA PE=3 SV=1	lysA	46.648	45	13	48	13	0.901	0.912	0.918	1.111	1.117	1.087	1.214	4.0613e-05
Q8DNE0	Pyruvate formate-lyase-activating enzyme OS=Streptococcus pneumoniae (strain ATCC BAA-255 / R6) OX=171101 GN=pflC PE=3 SV=1	pflC	30.124	46.6	12	29	12	0.9	1.057	0.985	1.225	1.23	1.249	1.259	0.038396
Q8DNE1	Membrane protein insertase YidC 1 OS=Streptococcus pneumoniae (strain ATCC BAA-255 / R6) OX=171101 GN=yidC1 PE=3 SV=1	yidC1	34.021	29.9	11	33	11	1.076	0.982	1.071	0.888	0.913	0.916	0.868	0.0109588
Q8DNE2	Acylphosphatase OS=Streptococcus pneumoniae (strain ATCC BAA-255 / R6) OX=171101 GN=acyP PE=3 SV=1	acyP	10.196	27.2	3	4	3	1.009	0.967	0.861	1.121	1.056	1.114	1.16	0.042216
Q8DNE3	Possible rRNA/tRNA methylase OS=Streptococcus pneumoniae (strain ATCC BAA-255 / R6) OX=171101 GN=yjfA PE=3 SV=1	yjfA	27.599	25.8	6	15	6	1.054	1.023	1.029	0.972	1.009	1.007	0.962	0.063025
Q8DNE4	Uncharacterized protein OS=Streptococcus pneumoniae (strain ATCC BAA-255 / R6) OX=171101 GN=spr1787 PE=3 SV=1	spr1787	25.812	14.5	4	9	4	0.974	0.879	1.065	0.966	1.056	0.946	1.017	0.78528
Q8DNE5	Uncharacterized protein OS=Streptococcus pneumoniae (strain ATCC BAA-255 / R6) OX=171101 GN=spr1784 PE=4 SV=1	spr1784	19.843	48	8	24	8	0.994	0.958	1.006	1.036	0.952	0.989	1.006	0.84322
Q8DNE6	Phosphopantetheine adenylyltransferase OS=Streptococcus pneumoniae (strain ATCC BAA-255 / R6) OX=171101 GN=coaD PE=1 SV=1	coaD	18.471	30.9	3	4	3	1.061	0.89	0.927	0.815	1.006	0.961	0.967	0.69468
Q8DNE7	Endopeptidase La OS=Streptococcus pneumoniae (strain ATCC BAA-255 / R6) OX=171101 GN=spr1782 PE=3 SV=1	spr1782	37.537	51.3	16	52	16	1.014	0.972	0.959	1.003	0.949	0.98	0.996	0.85908
Q8DNE8	UDP-N-acetylglucosamine 1-carboxyvinyltransferase 1 OS=Streptococcus pneumoniae (strain ATCC BAA-255 / R6) OX=171101 GN=murA1 PE=3 SV=1	murA1	45.894	67.4	25	83	24	0.999	1.011	1.013	0.979	0.978	0.996	0.977	0.033115
Q8DNE9	Hemolysin OS=Streptococcus pneumoniae (strain ATCC BAA-255 / R6) OX=171101 GN=hlyX PE=4 SV=1	hlyX	49.635	9.3	4	6	4	1.047	1.032	1.073	0.823	0.927	0.877	0.833	0.0071788
Q8DNF0	DNA-directed RNA polymerase subunit beta OS=Streptococcus pneumoniae (strain ATCC BAA-255 / R6) OX=171101 GN=rpoB PE=3 SV=2	rpoB	134.32	58.9	65	256	65	1.01	1.004	1.02	0.962	0.957	0.984	0.957	0.0103845
Q8DNF1	DNA-directed RNA polymerase subunit beta' OS=Streptococcus pneumoniae (strain ATCC BAA-255 / R6) OX=171101 GN=rpoC PE=3 SV=1	rpoC	136.96	66.1	85	435	85	0.993	0.978	0.986	0.978	0.98	0.989	0.997	0.57754
Q8DNF2	ABC transporter domain-containing protein OS=Streptococcus pneumoniae (strain ATCC BAA-255 / R6) OX=171101 GN=ABC-NBD PE=4 SV=1	ABC-NBD	23.751	21.9	4	4	4	1.074	0.951	0.997	1.043	1.05	0.998	1.023	0.57636
Q8DNF3	Subtilisin-like serine protease OS=Streptococcus pneumoniae (strain ATCC BAA-255 / R6) OX=171101 GN=nisP PE=4 SV=1	nisP	64.92	3.3	1	1	1	0.972	1.069	0.97	1.228	1.302	1.431	1.316	0.0076152
Q8DNF6	CylM protein, cytolytic toxin system OS=Streptococcus pneumoniae (strain ATCC BAA-255 / R6) OX=171101 GN=cylM PE=4 SV=1	cylM	116.97	4.8	5	5	5	0.97	0.684	0.723	0.75	1.122	0.988	1.203	0.3181
Q8DNF7	Transcriptional activator OS=Streptococcus pneumoniae (strain ATCC BAA-255 / R6) OX=171101 GN=plcR PE=4 SV=1	plcR	34.13	67.2	19	25	19	0.996	0.994	1.056	0.953	1.004	0.945	0.953	0.15246
Q8DNF8	Uncharacterized protein OS=Streptococcus pneumoniae (strain ATCC BAA-255 / R6) OX=171101 GN=spr1761 PE=4 SV=1	spr1761	16.402	49	7	21	7	1.056	1.001	1.055	0.934	0.913	0.893	0.88	0.0043839
Q8DNF9	N-acetyltransferase domain-containing protein OS=Streptococcus pneumoniae (strain ATCC BAA-255 / R6) OX=171101 GN=spr1760 PE=4 SV=1	spr1760	19.339	44.8	8	12	8	1.004	0.968	1.036	0.914	0.954	0.989	0.95	0.161101
Q8DNG0	Regulator of lytRABC operon OS=Streptococcus pneumoniae (strain ATCC BAA-255 / R6) OX=171101 GN=lytR PE=4 SV=1	lytR	37.567	52.4	15	72	15	0.974	0.965	0.99	0.953	0.954	0.961	0.979	0.056998
Q8DNH1	Thioredoxin domain-containing protein OS=Streptococcus pneumoniae (strain ATCC BAA-255 / R6) OX=171101 GN=spr1727 PE=4 SV=1	spr1727	12.22	71.4	8	33	8	1.02	1.032	1.057	0.904	0.929	0.919	0.885	0.000756
Q8DNH2	Phenylalanine--tRNA ligase beta subunit OS=Streptococcus pneumoniae (strain ATCC BAA-255 / R6) OX=171101 GN=spr1726 PE=3 SV=1	spr1726	22.925	60.1	12	56	12	1.019	1.039	1.015	0.909	0.898	0.929	0.89	0.00069753
Q8DNH3	Oxidoreductase OS=Streptococcus pneumoniae (strain ATCC BAA-255 / R6) OX=171101 GN=ydfG PE=3 SV=1	ydfG	27.574	40.7	7	15	7	1.144	1.035	0.997	0.847	0.89	0.929	0.839	0.023716
Q8DNH4	Single-stranded DNA-binding protein OS=Streptococcus pneumoniae (strain ATCC BAA-255 / R6) OX=171101 GN=ssbB PE=3 SV=1	ssbB	14.926	20.6	3	4	3	2	1.413	1.662	0.876	0.849	0.83	0.503	0.021818
Q8DNH5	UPF0374 protein spr1719 OS=Streptococcus pneumoniae (strain ATCC BAA-255 / R6) OX=171101 GN=spr1719 PE=3 SV=1	spr1719	21.338	63.8	11	24	11	1.028	1.066	1.044	1.039	0.958	0.995	0.953	0.134663
Q8DNH6	Uncharacterized RNA methyltransferase spr1717 OS=Streptococcus pneumoniae (strain ATCC BAA-255 / R6) OX=171101 GN=spr1717 PE=3 SV=1	spr1717	51.741	41	17	25	17	1.036	1.008	1.017	0.941	0.995	1.002	0.96	0.126182
Q8DNH7	Bifunctional ligase/repressor BirA OS=Streptococcus pneumoniae (strain ATCC BAA-255 / R6) OX=171101 GN=birA PE=3 SV=1	birA	35.242	36	10	19	10	1.024	0.992	1.02	0.916	0.957	0.953	0.931	0.0138961
Q8DNH8	ABC transporter substrate-binding protein-multiple sugars OS=Streptococcus pneumoniae (strain ATCC BAA-255 / R6) OX=171101 GN=msmE PE=4 SV=1	msmE	46.661	7.2	3	3	3	0.993	1.071	1.021	1.146	0.945	1.076	1.027	0.7189
Q8DNI1	ABC transporter substrate-binding protein-oligopeptide transport OS=Streptococcus pneumoniae (strain ATCC BAA-255 / R6) OX=171101 GN=amiA PE=4 SV=1	amiA	72.504	69.8	41	196	40	1.085	1.047	1.066	0.893	0.907	0.907	0.846	0.000136539
Q8DNI2	ABC transporter ATP-binding protein-oligopeptide transport OS=Streptococcus pneumoniae (strain ATCC BAA-255 / R6) OX=171101 GN=amiF PE=3 SV=1	amiF	36.752	58.2	18	72	17	0.99	0.967	1.024	0.939	0.953	0.97	0.96	0.100875
Q8DNI5	Trehalose operon transcriptional repressor OS=Streptococcus pneumoniae (strain ATCC BAA-255 / R6) OX=171101 GN=treR PE=4 SV=1	treR	27.607	46.2	10	14	10	1.065	1.111	1.125	0.724	0.72	0.742	0.662	2.3345e-05
Q8DNI6	Phosphotransferase system, trehalose-specific IIBC component OS=Streptococcus pneumoniae (strain ATCC BAA-255 / R6) OX=171101 GN=treP PE=4 SV=1	treP	75.716	12.2	10	34	10	1.317	1.233	1.244	0.384	0.423	0.398	0.318	2.5762e-06
Q8DNI7	Dextran glucosidase OS=Streptococcus pneumoniae (strain ATCC BAA-255 / R6) OX=171101 GN=dexS PE=4 SV=1	dexS	62.827	41.2	21	51	21	1.173	1.143	1.208	0.425	0.473	0.447	0.382	1.50483e-05
Q8DNI8	Phosphoesterase OS=Streptococcus pneumoniae (strain ATCC BAA-255 / R6) OX=171101 GN=spr1694 PE=3 SV=1	spr1694	19.872	43.9	6	25	6	1.038	1.071	1.075	1.041	0.925	0.93	0.91	0.074382
Q8DNI9	Segregation and condensation protein B OS=Streptococcus pneumoniae (strain ATCC BAA-255 / R6) OX=171101 GN=scpB PE=1 SV=1	scpB	21.038	51.9	9	15	9	1.103	1.012	1.124	0.87	0.785	0.873	0.78	0.0064378
Q8DNJ0	Pseudouridine synthase OS=Streptococcus pneumoniae (strain ATCC BAA-255 / R6) OX=171101 GN=rluB PE=3 SV=1	rluB	27.127	66.2	20	64	20	1.066	1.029	1.054	0.851	0.879	0.853	0.82	0.000178442
Q8DNJ2	ABC transporter substrate-binding protein-ferric iron transport OS=Streptococcus pneumoniae (strain ATCC BAA-255 / R6) OX=171101 GN=fatB PE=4 SV=1	fatB	34.862	71.3	22	63	22	0.638	0.605	0.585	0.202	0.313	0.285	0.438	0.0034015
Q8DNJ3	ABC transporter ATP-binding protein-ferric iron transport OS=Streptococcus pneumoniae (strain ATCC BAA-255 / R6) OX=171101 GN=fecE PE=4 SV=1	fecE	28.528	19.6	5	6	5	0.621	0.595	0.529	0.328	0.336	0.363	0.589	0.00074197
Q8DNJ7	Glutamyl aminopeptidase OS=Streptococcus pneumoniae (strain ATCC BAA-255 / R6) OX=171101 GN=pepA PE=1 SV=1	pepA	38.019	72.9	20	117	20	1.028	1.074	1.032	1.094	1.068	1.092	1.038	0.077705
Q8DNJ8	ABC transporter ATP-binding protein-choline transporter OS=Streptococcus pneumoniae (strain ATCC BAA-255 / R6) OX=171101 GN=proV PE=4 SV=1	proV	27.099	52.5	14	45	14	1.042	1.071	1.014	1.172	1.066	1.113	1.072	0.095621
Q8DNJ9	ABC transporter membrane-spanning permease-choline transporter OS=Streptococcus pneumoniae (strain ATCC BAA-255 / R6) OX=171101 GN=proWX PE=3 SV=1	proWX	55.543	46.8	19	51	19	1.036	1.09	1.052	1.133	1.12	1.121	1.062	0.0179049
Q8DNK5	Alcohol dehydrogenase OS=Streptococcus pneumoniae (strain ATCC BAA-255 / R6) OX=171101 GN=adhB PE=3 SV=1	adhB	36.728	37.7	11	18	11	0.978	0.98	0.973	1.055	1.059	1.084	1.091	0.00056496
Q8DNK6	GalR, member of GalR-LacI family of transcriptional regulators, binds DNA regulator of gal operon OS=Streptococcus pneumoniae (strain ATCC BAA-255 / R6) OX=171101 GN=galR PE=4 SV=1	galR	37.879	25.7	7	8	7	1.05	1.071	0.958	1.089	1.017	0.98	1.002	0.95976
Q8DNK7	Galactokinase OS=Streptococcus pneumoniae (strain ATCC BAA-255 / R6) OX=171101 GN=galK PE=3 SV=1	galK	43.672	24.2	8	14	8	1.055	1.098	1.015	1.177	1.146	1.148	1.096	0.0194185
Q8DNK8	Galactose-1-phosphate uridylyltransferase 2 OS=Streptococcus pneumoniae (strain ATCC BAA-255 / R6) OX=171101 GN=galT2 PE=3 SV=1	galT2	56.251	25.4	9	9	8	0.959	1.084	0.853	1.223	1.101	1.023	1.156	0.164638
Q8DNK9	4HBT domain-containing protein OS=Streptococcus pneumoniae (strain ATCC BAA-255 / R6) OX=171101 GN=spr1666 PE=4 SV=1	spr1666	15.786	44	7	15	7	1.034	1.018	1.167	1.071	1.098	1.038	0.996	0.9657
Q8DNL3	Uncharacterized protein OS=Streptococcus pneumoniae (strain ATCC BAA-255 / R6) OX=171101 GN=ABC-N PE=4 SV=1	ABC-N	66.703	31.8	14	32	14	1.146	1.045	1.069	0.913	0.944	0.916	0.851	0.0056048
Q8DNL4	Uncharacterized protein OS=Streptococcus pneumoniae (strain ATCC BAA-255 / R6) OX=171101 GN=ABC-N PE=4 SV=1	ABC-N	65.597	42.9	25	44	25	1.057	0.983	1.023	0.959	0.971	0.957	0.943	0.052082
Q8DNL5	Bac_transf domain-containing protein OS=Streptococcus pneumoniae (strain ATCC BAA-255 / R6) OX=171101 GN=spr1655 PE=4 SV=1	spr1655	28.246	42	11	20	11	1.036	0.996	1.006	0.885	0.919	0.914	0.895	0.0026189
Q8DNL6	Uncharacterized protein OS=Streptococcus pneumoniae (strain ATCC BAA-255 / R6) OX=171101 GN=spr1654 PE=3 SV=1	spr1654	46.655	52.3	20	70	20	0.993	1.032	1.044	0.935	0.942	0.969	0.927	0.0155986
Q8DNL8	Galactose-1-phosphate uridylyltransferase 1 OS=Streptococcus pneumoniae (strain ATCC BAA-255 / R6) OX=171101 GN=galT1 PE=3 SV=1	galT1	56.448	10.8	6	7	5	1.174	1.111	1.149	0.851	0.915	0.869	0.767	0.00059615
Q8DNM0	Uncharacterized protein OS=Streptococcus pneumoniae (strain ATCC BAA-255 / R6) OX=171101 GN=ABC-SBP PE=4 SV=1	ABC-SBP	39.202	54.1	20	33	20	1.2	1.183	1.15	0.778	0.806	0.798	0.674	1.87713e-05
Q8DNM1	ABC transporter domain-containing protein OS=Streptococcus pneumoniae (strain ATCC BAA-255 / R6) OX=171101 GN=ABC-NBD PE=3 SV=1	ABC-NBD	37.442	37.8	10	18	10	1.157	1.045	1.067	0.753	0.838	0.811	0.735	0.0022445
Q8DNM2	Uncharacterized protein OS=Streptococcus pneumoniae (strain ATCC BAA-255 / R6) OX=171101 GN=ABC-MSP PE=3 SV=1	ABC-MSP	62.664	5.5	3	6	3	0.972	0.822	1.133	0.962	0.965	1.014	1.005	0.89672
Q8DNM4	Catabolite control protein OS=Streptococcus pneumoniae (strain ATCC BAA-255 / R6) OX=171101 GN=ccpA PE=4 SV=1	ccpA	37.659	23.4	8	17	8	0.814	0.873	0.812	1.202	1.146	1.177	1.411	0.00023643
Q8DNM5	Anthranilate synthase component 1 OS=Streptococcus pneumoniae (strain ATCC BAA-255 / R6) OX=171101 GN=trpE PE=3 SV=1	trpE	55.566	37.4	16	21	16	0.838	0.841	0.874	1.123	1.178	1.138	1.347	0.000104703
Q8DNM6	Indole-3-glycerol phosphate synthase OS=Streptococcus pneumoniae (strain ATCC BAA-255 / R6) OX=171101 GN=trpC PE=3 SV=1	trpC	28.915	21.6	7	9	7	0.993	0.929	0.855	1.033	1.038	1.094	1.14	0.048121
Q8DNM7	N-(5'-phosphoribosyl)anthranilate isomerase OS=Streptococcus pneumoniae (strain ATCC BAA-255 / R6) OX=171101 GN=trpF PE=3 SV=2	trpF	21.366	13.6	4	5	4	0.905	0.782	0.912	1.024	0.924	1.061	1.158	0.086082
Q8DNM8	Tryptophan synthase beta chain OS=Streptococcus pneumoniae (strain ATCC BAA-255 / R6) OX=171101 GN=trpB PE=3 SV=1	trpB	44.258	39.8	17	33	17	0.873	0.827	0.858	1.059	1.009	1.075	1.229	0.00116452
Q8DNM9	Tryptophan synthase alpha chain OS=Streptococcus pneumoniae (strain ATCC BAA-255 / R6) OX=171101 GN=trpA PE=3 SV=1	trpA	27.741	28.7	5	11	5	0.901	0.918	0.904	1.117	1.076	1.006	1.175	0.0067817
Q8DNN0	HTH cro/C1-type domain-containing protein OS=Streptococcus pneumoniae (strain ATCC BAA-255 / R6) OX=171101 GN=spr1629 PE=4 SV=1	spr1629	44.798	8.9	3	4	3	1.11	1.096	1.145	1.099	1.029	1.007	0.936	0.083857
Q8DNN3	Uncharacterized protein OS=Streptococcus pneumoniae (strain ATCC BAA-255 / R6) OX=171101 GN=spr1625 PE=4 SV=1	spr1625	21.816	67.8	16	150	16	1.192	1.071	1.124	1.082	1.095	1.128	0.976	0.5163
Q8DNN5	Uncharacterized protein OS=Streptococcus pneumoniae (strain ATCC BAA-255 / R6) OX=171101 GN=spr1622 PE=4 SV=1	spr1622	61.255	18	10	14	10	1.149	1.075	1.18	1.035	1.11	1.022	0.93	0.129161
Q8DNN6	Sucrose operon repressor (SCR operon regulatory protein) OS=Streptococcus pneumoniae (strain ATCC BAA-255 / R6) OX=171101 GN=scrR PE=4 SV=1	scrR	38.759	39.5	13	19	13	0.996	0.965	0.936	1.076	1.052	1.096	1.113	0.0075793
Q8DNN7	ABC transporter substrate-binding protein-sugar transport OS=Streptococcus pneumoniae (strain ATCC BAA-255 / R6) OX=171101 GN=ABC-SBP PE=4 SV=1	ABC-SBP	48.606	20.8	9	10	9	1.105	1.07	1.099	0.983	1.01	0.952	0.9	0.0058234
Q8DNP1	Chromosome segregation helicase OS=Streptococcus pneumoniae (strain ATCC BAA-255 / R6) OX=171101 GN=cshA PE=4 SV=1	cshA	46.969	45.9	16	23	16	0.972	0.953	1.006	1.076	1.032	1.047	1.076	0.021062
Q8DNP2	HicB-like domain-containing protein OS=Streptococcus pneumoniae (strain ATCC BAA-255 / R6) OX=171101 GN=spr1612 PE=4 SV=1	spr1612	16.659	12	1	2	1	0.97	1.081	1.059	0.988	0.933	0.906	0.909	0.085781
Q8DNP4	Ribosomal protein L11 methyltransferase OS=Streptococcus pneumoniae (strain ATCC BAA-255 / R6) OX=171101 GN=prmA PE=3 SV=2	prmA	34.775	49.7	13	37	13	0.924	0.964	0.992	1.033	1.01	1.04	1.07	0.038022
Q8DNP5	Ribosomal RNA small subunit methyltransferase E OS=Streptococcus pneumoniae (strain ATCC BAA-255 / R6) OX=171101 GN=spr1607 PE=3 SV=1	spr1607	27.573	43	10	20	10	0.991	0.933	0.995	0.971	0.949	0.974	0.991	0.73126
Q8DNP6	Similar to oligoendopeptidase OS=Streptococcus pneumoniae (strain ATCC BAA-255 / R6) OX=171101 GN=pepF PE=3 SV=1	pepF	68.655	41.3	24	79	24	1.009	0.967	1.042	1.035	1.031	1.04	1.029	0.31196
Q8DNP7	Aquaporin Z-water channel protein OS=Streptococcus pneumoniae (strain ATCC BAA-255 / R6) OX=171101 GN=aqpZ PE=3 SV=1	aqpZ	22.452	7.7	2	4	2	1.462	1.37	1.424	0.909	1.078	0.937	0.687	0.0024818
Q8DNP9	Thioredoxin OS=Streptococcus pneumoniae (strain ATCC BAA-255 / R6) OX=171101 GN=trxA PE=3 SV=1	trxA	11.477	70.2	9	50	9	1.104	1.19	1.086	1.019	1.011	1.05	0.911	0.038637
Q8DNQ0	HTH marR-type domain-containing protein OS=Streptococcus pneumoniae (strain ATCC BAA-255 / R6) OX=171101 GN=spr1600 PE=4 SV=1	spr1600	16.457	30.5	5	8	5	1.018	1.03	0.852	1.098	1.038	1.137	1.129	0.137345
Q8DNQ1	ArAE_1_C domain-containing protein OS=Streptococcus pneumoniae (strain ATCC BAA-255 / R6) OX=171101 GN=spr1599 PE=4 SV=1	spr1599	36.539	8.5	3	4	3	1.07	0.99	0.959	1.003	1.121	1.012	1.039	0.47744
Q8DNQ3	CorA-magnesium and cobalt transporter OS=Streptococcus pneumoniae (strain ATCC BAA-255 / R6) OX=171101 GN=corA PE=3 SV=1	corA	34.326	11.1	3	3	3	0.972	1.023	0.853	1.019	1.009	1.097	1.097	0.189657
Q8DNQ4	Uncharacterized protein OS=Streptococcus pneumoniae (strain ATCC BAA-255 / R6) OX=171101 GN=spr1595 PE=4 SV=1	spr1595	22.553	21.4	4	9	4	0.991	1.01	1.015	1.082	1.125	0.996	1.062	0.183075
Q8DNQ5	CP-type G domain-containing protein OS=Streptococcus pneumoniae (strain ATCC BAA-255 / R6) OX=171101 GN=spr1594 PE=4 SV=1	spr1594	40.984	78.3	25	59	25	1.04	0.971	1.018	1.018	0.997	0.975	0.987	0.62182
Q8DNQ6	CRM domain-containing protein OS=Streptococcus pneumoniae (strain ATCC BAA-255 / R6) OX=171101 GN=spr1593 PE=4 SV=1	spr1593	11.704	7.8	1	5	1	1.063	0.969	0.9	0.846	0.886	0.936	0.91	0.174465
Q8DNQ7	HD domain-containing protein OS=Streptococcus pneumoniae (strain ATCC BAA-255 / R6) OX=171101 GN=spr1591 PE=4 SV=1	spr1591	22.613	64	14	37	14	1.091	1.054	1.052	0.939	0.987	0.985	0.911	0.0095812
Q8DNQ8	Isochorismatase domain-containing protein OS=Streptococcus pneumoniae (strain ATCC BAA-255 / R6) OX=171101 GN=spr1590 PE=4 SV=1	spr1590	19.197	20.5	3	5	3	1.035	1.009	0.925	0.95	0.926	0.956	0.954	0.2618
Q8DNQ9	Ribosomal silencing factor RsfS OS=Streptococcus pneumoniae (strain ATCC BAA-255 / R6) OX=171101 GN=rsfS PE=3 SV=1	rsfS	12.853	40.2	5	13	5	1.093	0.953	1.125	1.028	0.94	0.923	0.912	0.21042
Q8DNR0	Methyltransf_25 domain-containing protein OS=Streptococcus pneumoniae (strain ATCC BAA-255 / R6) OX=171101 GN=spr1588 PE=4 SV=1	spr1588	28.676	28.2	5	11	5	0.955	1.013	1.014	1.084	1.016	1.078	1.066	0.090798
Q8DNR1	tRNA(Met) cytidine acetate ligase OS=Streptococcus pneumoniae (strain ATCC BAA-255 / R6) OX=171101 GN=tmcAL PE=3 SV=1	tmcAL	41.224	27.9	9	11	9	1.081	0.974	1.058	0.899	0.959	0.875	0.878	0.035979
Q8DNR2	Antitoxin OS=Streptococcus pneumoniae (strain ATCC BAA-255 / R6) OX=171101 GN=spr1586 PE=3 SV=1	spr1586	11.201	37.1	3	5	3	1.011	0.955	1.056	0.943	1.011	1.125	1.019	0.78896
Q8DNR5	Guanylate kinase OS=Streptococcus pneumoniae (strain ATCC BAA-255 / R6) OX=171101 GN=gmk PE=3 SV=1	gmk	23.676	60.6	11	37	11	1.002	0.951	1.021	0.968	0.957	1.009	0.987	0.6426
Q8DNR6	Primosomal protein N' OS=Streptococcus pneumoniae (strain ATCC BAA-255 / R6) OX=171101 GN=priA PE=3 SV=1	priA	90.036	39.8	23	32	23	0.995	0.921	0.975	1.049	1.054	1.029	1.083	0.029402
Q8DNR7	Methionyl-tRNA formyltransferase OS=Streptococcus pneumoniae (strain ATCC BAA-255 / R6) OX=171101 GN=fmt PE=3 SV=1	fmt	33.976	62.1	18	54	18	0.959	0.995	0.969	1.011	1	1.007	1.033	0.048398
Q8DNR8	rRNA methylase OS=Streptococcus pneumoniae (strain ATCC BAA-255 / R6) OX=171101 GN=sunL PE=3 SV=1	sunL	49.156	32.4	13	24	13	0.997	0.978	0.96	0.987	0.978	0.941	0.99	0.61204
Q8DNR9	Protein phosphatase PhpP OS=Streptococcus pneumoniae (strain ATCC BAA-255 / R6) OX=171101 GN=phpP PE=3 SV=1	phpP	27.103	60.2	11	54	11	1.005	0.97	0.991	1.052	1.021	1.051	1.053	0.021822
Q8DNS0	Serine/threonine-protein kinase StkP OS=Streptococcus pneumoniae (strain ATCC BAA-255 / R6) OX=171101 GN=stkP PE=1 SV=1	stkP	72.292	46.1	32	73	32	1.037	1.024	0.959	1.038	1.013	1.021	1.017	0.52456
Q8DNS1	ThrE domain-containing protein OS=Streptococcus pneumoniae (strain ATCC BAA-255 / R6) OX=171101 GN=spr1576 PE=4 SV=1	spr1576	27.255	16.3	5	7	5	1.028	0.991	0.942	0.981	0.974	1.04	1.011	0.7406
Q8DNS4	3-hydroxy-3-methylglutaryl coenzyme A (HMG-CoA) synthase OS=Streptococcus pneumoniae (strain ATCC BAA-255 / R6) OX=171101 GN=mvaS PE=4 SV=1	mvaS	44.463	36.4	12	51	12	1.005	1.026	0.998	0.987	0.919	0.986	0.955	0.135241
Q8DNS5	3-hydroxy-3-methylglutaryl coenzyme A reductase OS=Streptococcus pneumoniae (strain ATCC BAA-255 / R6) OX=171101 GN=mvaA PE=1 SV=1	mvaA	46.183	31.4	11	17	11	1.035	1.016	1.061	0.928	0.92	0.937	0.895	0.00123967
Q8DNS6	Sucrose regulon regulatory protein OS=Streptococcus pneumoniae (strain ATCC BAA-255 / R6) OX=171101 GN=scrR PE=4 SV=1	scrR	35.184	29.9	7	13	7	1.08	1.022	0.998	0.967	0.972	0.936	0.927	0.045938
Q8DNS7	Sucrose-6-phosphate hydrolase OS=Streptococcus pneumoniae (strain ATCC BAA-255 / R6) OX=171101 GN=scrB PE=3 SV=1	scrB	55.266	40.9	15	28	15	1.033	0.986	1.003	1.015	1.019	0.963	0.992	0.72896
Q8DNS8	Phosphotransferase system enzyme II OS=Streptococcus pneumoniae (strain ATCC BAA-255 / R6) OX=171101 GN=scrA PE=4 SV=1	scrA	65.643	18.5	11	22	11	1.048	1.057	1	1.08	1.153	1.125	1.081	0.038222
Q8DNS9	Fructokinase OS=Streptococcus pneumoniae (strain ATCC BAA-255 / R6) OX=171101 GN=scrK PE=4 SV=1	scrK	31.953	67.8	15	42	15	0.902	0.872	0.897	1.365	1.316	1.346	1.508	1.52072e-05
Q8DNT1	ABC transporter ATP-binding protein-Na+ export OS=Streptococcus pneumoniae (strain ATCC BAA-255 / R6) OX=171101 GN=natA PE=4 SV=1	natA	33.777	34.7	11	23	11	1.052	0.988	1.035	1.396	1.336	1.352	1.328	0.00024216
Q8DNT2	ABC transporter membrane-spanning permease-Na+ export OS=Streptococcus pneumoniae (strain ATCC BAA-255 / R6) OX=171101 GN=natB PE=4 SV=1	natB	43.952	26.3	10	22	10	0.932	0.865	0.922	1.559	1.509	1.563	1.703	3.6437e-05
Q8DNT3	ABC transporter domain-containing protein OS=Streptococcus pneumoniae (strain ATCC BAA-255 / R6) OX=171101 GN=ABC-NBD PE=4 SV=1	ABC-NBD	26.68	55.4	11	60	11	1.07	1.127	1.056	1.048	1.013	1.056	0.958	0.146537
Q8DNT4	HTH gntR-type domain-containing protein OS=Streptococcus pneumoniae (strain ATCC BAA-255 / R6) OX=171101 GN=spr1558 PE=4 SV=1	spr1558	13.959	70.2	8	19	8	1.173	1.167	1.117	1.013	1.018	0.999	0.876	0.00134143
Q8DNT5	Homologue of NADPH-flavin oxidoreductase OS=Streptococcus pneumoniae (strain ATCC BAA-255 / R6) OX=171101 GN=frp PE=3 SV=1	frp	26.472	34.2	7	13	7	1.087	0.947	0.978	1.033	1.027	0.974	1.007	0.85844
Q8DNT6	HTH cro/C1-type domain-containing protein OS=Streptococcus pneumoniae (strain ATCC BAA-255 / R6) OX=171101 GN=spr1550 PE=4 SV=1	spr1550	33.607	35	10	24	10	1.008	0.939	0.969	0.996	1.05	0.992	1.042	0.20952
Q8DNT7	ABC transporter domain-containing protein OS=Streptococcus pneumoniae (strain ATCC BAA-255 / R6) OX=171101 GN=ABC-NBD PE=4 SV=1	ABC-NBD	24.712	12.5	3	4	3	0.799	0.886	0.896	1.416	1.295	1.395	1.591	0.00052418
Q8DNT8	Protein translocase subunit SecA OS=Streptococcus pneumoniae (strain ATCC BAA-255 / R6) OX=171101 GN=secA PE=3 SV=1	secA	95.014	71.1	60	236	60	0.987	0.991	0.995	0.975	0.965	0.987	0.985	0.086781
Q8DNT9	Phospho-2-dehydro-3-deoxyheptonate aldolase OS=Streptococcus pneumoniae (strain ATCC BAA-255 / R6) OX=171101 GN=aroG PE=3 SV=1	aroG	38.779	54.5	17	39	16	0.981	0.997	0.966	0.929	0.915	0.951	0.949	0.022876
Q8DNU0	Phospho-2-dehydro-3-deoxyheptonate aldolase OS=Streptococcus pneumoniae (strain ATCC BAA-255 / R6) OX=171101 GN=aroF PE=3 SV=1	aroF	38.752	45.5	12	51	11	0.934	0.992	0.97	0.932	0.959	0.972	0.989	0.62692
Q8DNU1	Xylan esterase 1 OS=Streptococcus pneumoniae (strain ATCC BAA-255 / R6) OX=171101 GN=axe1 PE=4 SV=1	axe1	37.439	30.4	8	11	8	0.998	1.163	1.004	1.107	1.156	1.109	1.065	0.27502
Q8DNU7	Phosphotransferase system sugar-specific EII component OS=Streptococcus pneumoniae (strain ATCC BAA-255 / R6) OX=171101 GN=PTS-EII PE=4 SV=1	PTS-EII	55.033	10.8	4	4	4	0.901	1.291	0.948	0.594	0.829	0.551	0.629	0.050117
Q8DNU8	ABC transporter substrate-binding protein-sugar transport OS=Streptococcus pneumoniae (strain ATCC BAA-255 / R6) OX=171101 GN=ABC-SBP PE=4 SV=1	ABC-SBP	48.303	44.6	16	36	16	1.02	1.169	1.008	0.85	0.865	0.887	0.814	0.0142796
Q8DNV1	Uncharacterized protein OS=Streptococcus pneumoniae (strain ATCC BAA-255 / R6) OX=171101 GN=spr1524 PE=4 SV=1	spr1524	17.612	5.3	1	1	1	1.138	1.167	1.025	0.875	0.766	0.803	0.734	0.0051215
Q8DNV4	Uncharacterized protein OS=Streptococcus pneumoniae (strain ATCC BAA-255 / R6) OX=171101 GN=spr1518 PE=4 SV=1	spr1518	32.654	49.8	10	34	10	0.996	0.998	0.975	1.094	1.099	1.095	1.107	0.000178268
Q8DNV5	D-alanine--D-alanine ligase OS=Streptococcus pneumoniae (strain ATCC BAA-255 / R6) OX=171101 GN=ddl PE=3 SV=1	ddl	38.718	55.9	19	66	19	0.958	0.993	0.938	1.022	1.006	1.027	1.057	0.034222
Q8DNV6	UDP-N-acetylmuramoyl-tripeptide--D-alanyl-D-alanine ligase OS=Streptococcus pneumoniae (strain ATCC BAA-255 / R6) OX=171101 GN=murF PE=1 SV=1	murF	50.502	58.4	21	59	21	0.958	1.022	0.958	1.099	1.014	1.084	1.088	0.062437
Q8DNV7	Mutator protein OS=Streptococcus pneumoniae (strain ATCC BAA-255 / R6) OX=171101 GN=mutT PE=4 SV=1	mutT	23.55	30	5	7	5	0.935	1.009	1.067	0.947	1.127	0.999	1.021	0.77994
Q8DNV8	Cell division protein FtsA OS=Streptococcus pneumoniae (strain ATCC BAA-255 / R6) OX=171101 GN=ftsA PE=3 SV=1	ftsA	49.474	54.9	23	120	23	0.982	1.003	0.946	0.976	0.948	0.969	0.987	0.54072
Q8DNV9	Cell division protein FtsZ OS=Streptococcus pneumoniae (strain ATCC BAA-255 / R6) OX=171101 GN=ftsZ PE=1 SV=1	ftsZ	44.415	65.6	28	177	28	0.957	0.982	0.964	1.003	0.984	0.998	1.028	0.043617
Q8DNW0	Pyridoxal phosphate homeostasis protein OS=Streptococcus pneumoniae (strain ATCC BAA-255 / R6) OX=171101 GN=spr1509 PE=3 SV=1	spr1509	25.579	45.7	9	13	9	1.068	0.999	0.992	0.97	1.006	0.953	0.958	0.20366
Q8DNW1	Cell division protein SepF OS=Streptococcus pneumoniae (strain ATCC BAA-255 / R6) OX=171101 GN=sepF PE=3 SV=1	sepF	20.637	49.7	7	48	7	0.942	0.997	0.961	0.917	0.939	0.936	0.963	0.106896
Q8DNW2	Uncharacterized protein OS=Streptococcus pneumoniae (strain ATCC BAA-255 / R6) OX=171101 GN=spr1507 PE=4 SV=1	spr1507	9.7638	9.2	1	1	1	1.175	0.982	1.137	0.736	0.825	0.823	0.724	0.0085387
Q8DNW3	S4 RNA-binding domain-containing protein OS=Streptococcus pneumoniae (strain ATCC BAA-255 / R6) OX=171101 GN=spr1506 PE=1 SV=1	spr1506	32.919	30	6	8	6	1.005	1.029	0.988	0.98	0.916	0.965	0.947	0.080022
Q8DNW4	Isoleucine--tRNA ligase OS=Streptococcus pneumoniae (strain ATCC BAA-255 / R6) OX=171101 GN=ileS PE=3 SV=1	ileS	105.47	46	41	161	41	0.88	0.915	0.911	1.209	1.135	1.181	1.303	0.00028224
Q8DNW5	Glyco_hyd_65N_2 domain-containing protein OS=Streptococcus pneumoniae (strain ATCC BAA-255 / R6) OX=171101 GN=spr1498 PE=4 SV=1	spr1498	91.543	13.4	9	10	9	1.134	0.993	1.029	0.85	0.943	0.864	0.842	0.028404
Q8DNW6	ABC transporter domain-containing protein OS=Streptococcus pneumoniae (strain ATCC BAA-255 / R6) OX=171101 GN=ABC-NBD PE=4 SV=1	ABC-NBD	26.017	41.1	7	11	7	0.908	0.949	0.949	1.118	1.016	0.985	1.112	0.062815
Q8DNW8	ABC transporter ATP-binding protein-manganese transport OS=Streptococcus pneumoniae (strain ATCC BAA-255 / R6) OX=171101 GN=psaB PE=4 SV=1	psaB	26.83	63.3	16	66	16	0.875	0.925	0.897	1.235	1.106	1.161	1.298	0.00188266
Q8DNW9	Endopeptidase O OS=Streptococcus pneumoniae (strain ATCC BAA-255 / R6) OX=171101 GN=pepO PE=4 SV=1	pepO	71.914	74.8	47	319	47	0.967	0.979	0.986	1.092	1.095	1.081	1.115	9.7766e-05
Q8DNX0	Lactamase_B domain-containing protein OS=Streptococcus pneumoniae (strain ATCC BAA-255 / R6) OX=171101 GN=spr1490 PE=4 SV=1	spr1490	25.482	14.2	2	3	2	1.084	1.046	1.126	1.081	1.101	1.008	0.98	0.57784
Q8DNX1	GTP pyrophosphokinase OS=Streptococcus pneumoniae (strain ATCC BAA-255 / R6) OX=171101 GN=relA PE=3 SV=1	relA	84.645	55	40	83	40	0.97	0.978	0.97	1.036	1.005	1.032	1.053	0.0065024
Q8DNX2	D-aminoacyl-tRNA deacylase OS=Streptococcus pneumoniae (strain ATCC BAA-255 / R6) OX=171101 GN=dtd PE=3 SV=1	dtd	16.214	13.6	2	3	2	0.994	0.977	1.014	0.918	0.966	0.912	0.937	0.035941
Q8DNX3	Metalloregulator OS=Streptococcus pneumoniae (strain ATCC BAA-255 / R6) OX=171101 GN=marR PE=4 SV=1	marR	24.852	34.7	7	17	7	1.022	1.013	0.99	1.037	0.994	1.048	1.018	0.40268
Q8DNX4	Metallophos_2 domain-containing protein OS=Streptococcus pneumoniae (strain ATCC BAA-255 / R6) OX=171101 GN=spr1479 PE=1 SV=1	spr1479	32.64	36.9	10	19	10	1.101	0.954	1.026	0.968	0.991	0.991	0.957	0.37704
Q8DNX5	Uncharacterized protein OS=Streptococcus pneumoniae (strain ATCC BAA-255 / R6) OX=171101 GN=spr1477 PE=4 SV=1	spr1477	15.824	54.5	7	20	7	1.024	0.946	1.02	0.98	1.018	0.993	1	0.97682
Q8DNX6	Response regulator OS=Streptococcus pneumoniae (strain ATCC BAA-255 / R6) OX=171101 GN=rr01 PE=4 SV=1	rr01	25.964	36	8	15	8	1.073	0.919	0.998	0.98	0.986	0.96	0.979	0.68718
Q8DNX7	Histidine kinase OS=Streptococcus pneumoniae (strain ATCC BAA-255 / R6) OX=171101 GN=hk01 PE=4 SV=1	hk01	38.084	25.3	8	15	8	0.904	0.974	1.008	1.039	0.887	0.951	0.997	0.94378
Q8DNX8	Threonine--tRNA ligase OS=Streptococcus pneumoniae (strain ATCC BAA-255 / R6) OX=171101 GN=thrS PE=3 SV=2	thrS	74.764	58.1	33	153	33	0.904	0.994	1.015	1.091	1.081	1.07	1.113	0.095457
Q8DNY1	1-acyl-sn-glycerol-3-phosphate acyltransferase OS=Streptococcus pneumoniae (strain ATCC BAA-255 / R6) OX=171101 GN=plsC PE=1 SV=1	plsC	30.768	46.2	18	44	18	1.021	0.97	0.968	0.926	0.91	0.944	0.94	0.038058
Q8DNY2	P-type ATPase-metal cation transport OS=Streptococcus pneumoniae (strain ATCC BAA-255 / R6) OX=171101 GN=ctpE PE=4 SV=1	ctpE	85.567	29.2	20	45	20	1.09	0.993	1.085	0.868	0.893	0.876	0.832	0.0043815
Q8DNY3	Uncharacterized protein OS=Streptococcus pneumoniae (strain ATCC BAA-255 / R6) OX=171101 GN=spr1463 PE=4 SV=1	spr1463	25.005	48	12	19	12	1.07	1.016	1.03	0.932	0.96	0.94	0.909	0.0058628
Q8DNY4	Uncharacterized protein OS=Streptococcus pneumoniae (strain ATCC BAA-255 / R6) OX=171101 GN=spr1462 PE=4 SV=1	spr1462	29.871	27.5	6	9	6	1.043	0.968	1.059	1.001	0.923	0.935	0.931	0.130703
Q8DNY5	DAO domain-containing protein OS=Streptococcus pneumoniae (strain ATCC BAA-255 / R6) OX=171101 GN=spr1461 PE=4 SV=1	spr1461	40.962	11.4	4	5	4	1.016	0.991	0.945	0.917	0.99	1.022	0.992	0.8382
Q8DNY6	UDP-glucose 4-epimerase OS=Streptococcus pneumoniae (strain ATCC BAA-255 / R6) OX=171101 GN=galE PE=4 SV=1	galE	37.425	66.1	20	115	20	0.999	0.99	1.058	0.979	1.015	0.953	0.967	0.29566
Q8DNY7	Glycosil transferase OS=Streptococcus pneumoniae (strain ATCC BAA-255 / R6) OX=171101 GN=gtrB PE=4 SV=1	gtrB	41.002	17.1	7	12	7	1.07	0.96	1.03	1.02	0.963	0.946	0.957	0.33014
Q8DNY8	Ferredoxin OS=Streptococcus pneumoniae (strain ATCC BAA-255 / R6) OX=171101 GN=fer PE=4 SV=1	fer	10.769	19.6	2	3	2	1.037	1.045	0.89	1.204	1.023	1.104	1.121	0.1789
Q8DNY9	Cytidylate kinase OS=Streptococcus pneumoniae (strain ATCC BAA-255 / R6) OX=171101 GN=cmk PE=3 SV=1	cmk	24.598	77.1	16	56	16	0.986	0.968	0.995	0.969	0.954	0.98	0.984	0.23446
Q8DNZ0	Required for expression of the phosphonate utilization phenotype in E. coli OS=Streptococcus pneumoniae (strain ATCC BAA-255 / R6) OX=171101 GN=phnA PE=4 SV=1	phnA	12.314	41.1	5	26	5	1.112	1.114	1.073	0.9	0.867	0.934	0.819	0.00126001
Q8DNZ2	Pyridoxine kinase OS=Streptococcus pneumoniae (strain ATCC BAA-255 / R6) OX=171101 GN=pdxK PE=4 SV=1	pdxK	27.698	34.2	7	12	7	0.969	0.967	0.928	0.891	0.885	0.935	0.947	0.069262
Q8DNZ7	Dipeptidase OS=Streptococcus pneumoniae (strain ATCC BAA-255 / R6) OX=171101 GN=pepQ PE=3 SV=1	pepQ	40.258	58.1	16	71	16	1	1.096	0.982	1.087	1.13	1.113	1.082	0.089996
Q8DNZ8	Lipid II isoglutaminyl synthase (glutamine-hydrolyzing) subunit GatD OS=Streptococcus pneumoniae (strain ATCC BAA-255 / R6) OX=171101 GN=gatD PE=1 SV=1	gatD	29.193	27.7	6	19	6	1.163	1.027	1.086	0.934	0.993	1.049	0.908	0.123002
Q8DNZ9	Lipid II isoglutaminyl synthase (glutamine-hydrolyzing) subunit MurT OS=Streptococcus pneumoniae (strain ATCC BAA-255 / R6) OX=171101 GN=murT PE=1 SV=1	murT	49.575	31.3	13	26	13	1.141	1.1	1.139	0.928	0.959	0.948	0.839	0.00032457
Q8DP00	Oxidoreductase (Mercury (II) reductase) OS=Streptococcus pneumoniae (strain ATCC BAA-255 / R6) OX=171101 GN=merA PE=3 SV=1	merA	47.174	60.7	21	85	21	1.113	1.112	1.125	1.013	1.005	1.003	0.902	2.3845e-05
Q8DP01	GTP-sensing transcriptional pleiotropic repressor CodY OS=Streptococcus pneumoniae (strain ATCC BAA-255 / R6) OX=171101 GN=codY PE=3 SV=1	codY	29.756	42.4	11	48	11	1.012	1.01	0.966	1.005	0.974	0.992	0.994	0.76916
Q8DP02	Isochorismatase OS=Streptococcus pneumoniae (strain ATCC BAA-255 / R6) OX=171101 GN=entB PE=4 SV=1	entB	21.369	28.3	4	7	4	0.985	1.012	1.095	1.037	1.116	0.999	1.019	0.69492
Q8DP03	ABC transporter ATP-binding protein-multiple sugar transport OS=Streptococcus pneumoniae (strain ATCC BAA-255 / R6) OX=171101 GN=msmK PE=3 SV=1	msmK	41.834	68.6	24	91	24	1.074	1.113	1.061	0.725	0.747	0.732	0.679	2.0564e-05
Q8DP04	Methyltranfer_dom domain-containing protein OS=Streptococcus pneumoniae (strain ATCC BAA-255 / R6) OX=171101 GN=spr1436 PE=4 SV=1	spr1436	27.931	39.7	9	27	9	1.105	1.035	0.972	0.432	0.516	0.478	0.458	0.00024428
Q8DP05	Homoserine O-acetyltransferase OS=Streptococcus pneumoniae (strain ATCC BAA-255 / R6) OX=171101 GN=metAA PE=3 SV=1	metAA	36.925	13.4	5	6	5	1.135	0.86	1.191	1.042	1.029	0.997	0.963	0.81028
Q8DP06	DnaB_2 domain-containing protein OS=Streptococcus pneumoniae (strain ATCC BAA-255 / R6) OX=171101 GN=spr1433 PE=4 SV=1	spr1433	25.639	57.8	12	27	12	1.082	1.025	1.007	0.921	0.945	0.943	0.902	0.0113372
Q8DP07	1,4-beta-N-acetylmuramidase OS=Streptococcus pneumoniae (strain ATCC BAA-255 / R6) OX=171101 GN=lytC PE=1 SV=1	lytC	58.68	49.3	22	68	22	1.007	1.035	1.06	1.053	1.049	1.005	1.002	0.94282
Q8DP08	DNA binding protein starved cells-like peroxide resistance protein OS=Streptococcus pneumoniae (strain ATCC BAA-255 / R6) OX=171101 GN=dpr PE=3 SV=1	dpr	20.016	48.3	8	141	8	0.861	0.991	0.897	1.485	1.403	1.483	1.59	0.00052365
Q8DP09	Transcription regulator OS=Streptococcus pneumoniae (strain ATCC BAA-255 / R6) OX=171101 GN=aldR PE=4 SV=1	aldR	13.731	52.4	5	19	5	0.994	0.993	0.946	0.983	0.995	1.022	1.023	0.31882
Q8DP10	Nucleotide-binding protein spr1424 OS=Streptococcus pneumoniae (strain ATCC BAA-255 / R6) OX=171101 GN=spr1424 PE=3 SV=1	spr1424	33.764	41.2	16	44	16	0.984	0.98	0.954	1.014	0.991	1.002	1.031	0.062661
Q8DP11	Putative gluconeogenesis factor OS=Streptococcus pneumoniae (strain ATCC BAA-255 / R6) OX=171101 GN=spr1423 PE=3 SV=1	spr1423	36.058	41.5	10	27	10	0.892	0.958	0.984	0.926	0.985	0.983	1.021	0.58042
Q8DP12	Probable cell division protein WhiA OS=Streptococcus pneumoniae (strain ATCC BAA-255 / R6) OX=171101 GN=whiA PE=3 SV=1	whiA	34.091	24.8	6	10	6	1.07	1.019	0.963	0.899	0.851	0.916	0.874	0.023096
Q8DP13	Ferredoxin--NADP reductase OS=Streptococcus pneumoniae (strain ATCC BAA-255 / R6) OX=171101 GN=spr1421 PE=3 SV=1	spr1421	35.329	43.5	10	26	10	1.039	1.007	1.027	0.952	0.903	0.942	0.91	0.007062
Q8DP14	Diadenylate cyclase OS=Streptococcus pneumoniae (strain ATCC BAA-255 / R6) OX=171101 GN=dacA PE=3 SV=1	dacA	32.568	22.6	5	12	5	0.993	0.975	0.943	1.083	1.058	1.118	1.12	0.0068391
Q8DP15	Uncharacterized protein OS=Streptococcus pneumoniae (strain ATCC BAA-255 / R6) OX=171101 GN=spr1418 PE=4 SV=1	spr1418	27.877	39	8	28	8	0.975	1.022	0.993	1.005	1.026	1.003	1.015	0.3954
Q8DP16	Phosphoglucosamine mutase OS=Streptococcus pneumoniae (strain ATCC BAA-255 / R6) OX=171101 GN=glmM PE=1 SV=1	glmM	48.122	53.1	19	68	19	0.958	1.029	0.969	1.067	1.045	1.069	1.076	0.034116
Q8DP17	DegV domain-containing protein spr1415 OS=Streptococcus pneumoniae (strain ATCC BAA-255 / R6) OX=171101 GN=spr1415 PE=1 SV=1	spr1415	30.89	44.3	12	29	12	0.949	0.989	0.997	1.064	0.992	1.044	1.056	0.103295
Q8DP18	Uncharacterized protein OS=Streptococcus pneumoniae (strain ATCC BAA-255 / R6) OX=171101 GN=ABC-NBD PE=4 SV=1	ABC-NBD	70.976	51.8	30	69	30	0.967	1	0.98	0.983	0.982	0.997	1.005	0.66166
Q8DP19	ZT_dimer domain-containing protein OS=Streptococcus pneumoniae (strain ATCC BAA-255 / R6) OX=171101 GN=spr1411 PE=3 SV=1	spr1411	44.477	12.7	6	9	6	1.075	1.037	1.04	0.968	0.931	0.966	0.909	0.0050794
Q8DP20	P-type ATPase-calcium transporter OS=Streptococcus pneumoniae (strain ATCC BAA-255 / R6) OX=171101 GN=pacL PE=4 SV=1	pacL	97.039	39.4	33	83	33	1.066	1.015	1.074	1.006	1.063	1.036	0.984	0.54064
Q8DP21	Uncharacterized protein OS=Streptococcus pneumoniae (strain ATCC BAA-255 / R6) OX=171101 GN=spr1409 PE=4 SV=1	spr1409	29.481	56.3	13	25	13	1.083	1.028	1.023	1.033	1.063	1.052	1.004	0.82552
Q8DP22	Peptide deformylase OS=Streptococcus pneumoniae (strain ATCC BAA-255 / R6) OX=171101 GN=def PE=3 SV=1	def	15.372	33.8	3	9	3	0.815	0.898	0.83	1.072	1.124	1.119	1.304	0.00134317
Q8DP23	UPF0246 protein spr1405 OS=Streptococcus pneumoniae (strain ATCC BAA-255 / R6) OX=171101 GN=spr1405 PE=3 SV=1	spr1405	27.466	32.2	8	13	8	1.183	1.093	1.051	0.994	0.973	1.007	0.894	0.037404
Q8DP25	DUF5590 domain-containing protein OS=Streptococcus pneumoniae (strain ATCC BAA-255 / R6) OX=171101 GN=spr1400 PE=4 SV=1	spr1400	18.323	38.3	6	11	6	1.009	0.968	1.041	0.938	1.005	0.973	0.966	0.30186
Q8DP26	Aminotransferase OS=Streptococcus pneumoniae (strain ATCC BAA-255 / R6) OX=171101 GN=aspB PE=3 SV=1	aspB	43.014	57.5	17	57	17	0.961	0.959	0.909	1.051	1.078	1.089	1.138	0.0035827
Q8DP29	S1 motif domain-containing protein OS=Streptococcus pneumoniae (strain ATCC BAA-255 / R6) OX=171101 GN=spr1392 PE=4 SV=1	spr1392	14.938	19.5	2	3	2	1.037	0.896	1.124	1.161	1.182	0.918	1.067	0.58382
Q8DP30	MTS domain-containing protein OS=Streptococcus pneumoniae (strain ATCC BAA-255 / R6) OX=171101 GN=spr1391 PE=3 SV=1	spr1391	28.348	78.3	16	31	16	0.976	1.012	0.995	0.967	0.972	0.947	0.967	0.06604
Q8DP31	UPF0213 protein spr1390 OS=Streptococcus pneumoniae (strain ATCC BAA-255 / R6) OX=171101 GN=spr1390 PE=3 SV=1	spr1390	11.653	11.1	1	1	1	1.002	0.906	1.003	1.018	0.968	1.017	1.032	0.44328
Q8DP32	Polysaccharide transporter OS=Streptococcus pneumoniae (strain ATCC BAA-255 / R6) OX=171101 GN=spr1383 PE=4 SV=1	spr1383	60.102	10.2	6	11	6	1.012	0.92	1.055	1.122	0.999	1.053	1.063	0.30934
Q8DP37	Cystathionine gamma-synthase OS=Streptococcus pneumoniae (strain ATCC BAA-255 / R6) OX=171101 GN=metB PE=3 SV=1	metB	40.122	21.7	8	11	8	0.942	1.045	0.922	1.008	0.967	0.985	1.018	0.66742
Q8DP38	Aminotransferase OS=Streptococcus pneumoniae (strain ATCC BAA-255 / R6) OX=171101 GN=patB PE=4 SV=1	patB	44.407	10.3	5	6	5	0.98	1.046	0.995	1.082	1.061	1.014	1.045	0.184598
Q8DP39	SWF/SNF family ATP-dependent RNA helicase OS=Streptococcus pneumoniae (strain ATCC BAA-255 / R6) OX=171101 GN=snf PE=4 SV=1	snf	118.17	21.4	21	24	21	1.008	0.965	0.907	1.037	1.044	1.04	1.084	0.117879
Q8DP40	UDP-N-acetylmuramate--L-alanine ligase OS=Streptococcus pneumoniae (strain ATCC BAA-255 / R6) OX=171101 GN=murC PE=3 SV=1	murC	49.873	42.6	16	46	16	0.983	0.987	1.006	1.018	1.002	0.999	1.014	0.194262
Q8DP41	N-acetyltransferase domain-containing protein OS=Streptococcus pneumoniae (strain ATCC BAA-255 / R6) OX=171101 GN=spr1371 PE=4 SV=1	spr1371	18.772	20.7	3	3	3	0.81	1.049	0.986	1.018	0.874	0.943	0.996	0.99592
Q8DP42	Transcription elongation factor GreA OS=Streptococcus pneumoniae (strain ATCC BAA-255 / R6) OX=171101 GN=greA PE=3 SV=2	greA	17.543	68.1	11	61	11	0.963	0.923	1.003	1.015	1.057	1.039	1.077	0.049457
Q8DP44	ATP synthase subunit beta OS=Streptococcus pneumoniae (strain ATCC BAA-255 / R6) OX=171101 GN=atpD PE=1 SV=1	atpD	50.903	66.7	29	207	29	0.939	0.979	0.974	1.109	1.098	1.115	1.149	0.00056162
Q8DP45	Uncharacterized protein OS=Streptococcus pneumoniae (strain ATCC BAA-255 / R6) OX=171101 GN=spr1358 PE=4 SV=1	spr1358	37.756	46.9	15	38	15	1.01	1.034	1.016	0.933	0.919	0.937	0.911	0.00054082
Q8DP46	Uncharacterized protein OS=Streptococcus pneumoniae (strain ATCC BAA-255 / R6) OX=171101 GN=spr1357 PE=4 SV=1	spr1357	43.283	9	4	9	4	1.002	0.967	0.901	1.052	1.042	1.036	1.091	0.108741
Q8DP47	Uncharacterized protein OS=Streptococcus pneumoniae (strain ATCC BAA-255 / R6) OX=171101 GN=spr1356 PE=4 SV=1	spr1356	48.136	36.2	12	33	12	1.035	0.941	1.01	1.033	1.062	1.039	1.05	0.174316
Q8DP48	ABC transporter membrane-spanning permease-glutamine transport OS=Streptococcus pneumoniae (strain ATCC BAA-255 / R6) OX=171101 GN=glnP PE=3 SV=1	glnP	26.14	16.8	4	6	4	1.035	0.993	1.134	0.813	0.854	0.88	0.806	0.0091016
Q8DP49	ABC transporter ATP-binding protein-glutamine transport OS=Streptococcus pneumoniae (strain ATCC BAA-255 / R6) OX=171101 GN=glnQ PE=4 SV=1	glnQ	23.144	28.7	4	17	4	0.897	0.979	0.935	0.96	0.891	0.881	0.972	0.48194
Q8DP50	ABC transporter substrate-binding protein-glutamine transport OS=Streptococcus pneumoniae (strain ATCC BAA-255 / R6) OX=171101 GN=glnH PE=4 SV=1	glnH	31.019	50	17	71	17	0.966	0.953	0.959	0.882	0.906	0.889	0.93	0.00122312
Q8DP51	Bacterocin transport accessory protein OS=Streptococcus pneumoniae (strain ATCC BAA-255 / R6) OX=171101 GN=bta PE=1 SV=1	bta	12.866	98.3	15	63	15	1.08	1.099	1.096	1.072	1.142	1.099	1.012	0.58974
Q8DP52	Phosphoglucomutase OS=Streptococcus pneumoniae (strain ATCC BAA-255 / R6) OX=171101 GN=pgm PE=3 SV=1	pgm	62.67	70.6	33	169	33	1.03	1.027	1.012	0.998	1.004	1.016	0.983	0.091383
Q8DP55	Glycerol uptake facilitator protein paralog OS=Streptococcus pneumoniae (strain ATCC BAA-255 / R6) OX=171101 GN=glpF PE=3 SV=1	glpF	30.671	24.6	7	29	7	1.458	1.425	1.553	0.189	0.218	0.163	0.128	1.98091e-05
Q8DP61	DEAD RNA helicase OS=Streptococcus pneumoniae (strain ATCC BAA-255 / R6) OX=171101 GN=DEAD PE=4 SV=1	DEAD	41.327	28.6	11	27	11	1.1	0.95	0.999	0.987	0.957	0.993	0.963	0.46748
Q8DP62	Oxidoreductase OS=Streptococcus pneumoniae (strain ATCC BAA-255 / R6) OX=171101 GN=mocA PE=4 SV=1	mocA	39.575	22.9	7	21	7	0.977	1	0.943	1.02	1.043	1.008	1.052	0.062736
Q8DP63	Peptidoglycan-N-acetylglucosamine deacetylase OS=Streptococcus pneumoniae (strain ATCC BAA-255 / R6) OX=171101 GN=pgdA PE=1 SV=1	pgdA	52.674	48.6	21	52	21	1.056	0.981	1.059	0.977	0.98	0.959	0.942	0.084159
Q8DP64	Uncharacterized protein OS=Streptococcus pneumoniae (strain ATCC BAA-255 / R6) OX=171101 GN=spr1332 PE=4 SV=1	spr1332	31.402	53.2	14	79	14	1.001	0.992	0.96	1.037	0.971	1.022	1.026	0.3414
Q8DP65	Glycine--tRNA ligase alpha subunit OS=Streptococcus pneumoniae (strain ATCC BAA-255 / R6) OX=171101 GN=glyQ PE=3 SV=1	glyQ	34.948	40.3	11	34	11	1.003	1.011	1.022	0.95	0.976	0.968	0.953	0.0077041
Q8DP66	Glycine--tRNA ligase beta subunit OS=Streptococcus pneumoniae (strain ATCC BAA-255 / R6) OX=171101 GN=glyS PE=3 SV=1	glyS	75.409	50.6	37	140	37	0.961	0.999	0.96	0.993	0.977	1.01	1.021	0.27698
Q8DP67	UPF0291 protein spr1327 OS=Streptococcus pneumoniae (strain ATCC BAA-255 / R6) OX=171101 GN=spr1327 PE=3 SV=1	spr1327	9.8731	45.9	6	13	6	0.947	0.961	1.03	0.945	1.09	1.007	1.035	0.52676
Q8DP68	FMN_red domain-containing protein OS=Streptococcus pneumoniae (strain ATCC BAA-255 / R6) OX=171101 GN=spr1325 PE=4 SV=1	spr1325	22.575	37.8	9	27	9	0.625	0.685	0.625	1.341	1.273	1.294	2.02	3.6485e-05
Q8DP70	NADH oxidase OS=Streptococcus pneumoniae (strain ATCC BAA-255 / R6) OX=171101 GN=nox PE=4 SV=1	nox	50.212	39	21	183	21	1.004	0.998	0.97	1.007	1.011	1.021	1.023	0.120803
Q8DP71	Pyridoxal 5'-phosphate synthase subunit PdxS OS=Streptococcus pneumoniae (strain ATCC BAA-255 / R6) OX=171101 GN=pdxS PE=3 SV=2	pdxS	31.74	52.9	18	84	18	0.937	1.063	0.95	0.934	0.936	0.931	0.949	0.33602
Q8DP72	Pyridoxal 5'-phosphate synthase subunit PdxT OS=Streptococcus pneumoniae (strain ATCC BAA-255 / R6) OX=171101 GN=pdxT PE=3 SV=1	pdxT	21.106	46.1	6	14	6	0.953	1.003	0.954	0.993	0.942	0.951	0.992	0.742
Q8DP75	Uncharacterized protein OS=Streptococcus pneumoniae (strain ATCC BAA-255 / R6) OX=171101 GN=spr1316 PE=3 SV=1	spr1316	13.387	62.7	9	40	9	1.12	1.063	1.06	1.264	1.254	1.257	1.164	0.0137792
Q8DP76	ABC transporter membrane-spanning permease-aspartate/glutamate transport OS=Streptococcus pneumoniae (strain ATCC BAA-255 / R6) OX=171101 GN=ABC-MSP PE=3 SV=1	ABC-MSP	28.931	14.3	4	12	4	1.024	1.185	1.107	1.15	1.05	1.162	1.014	0.79782
Q8DP77	ABC transporter ATP-binding protein-aspartate/glutamate transport OS=Streptococcus pneumoniae (strain ATCC BAA-255 / R6) OX=171101 GN=ABC-NDB PE=4 SV=1	ABC-NDB	27.367	37.7	12	30	12	1.074	1.047	1.063	1.12	1.134	1.11	1.057	0.0046813
Q8DP78	Thioredoxin reductase OS=Streptococcus pneumoniae (strain ATCC BAA-255 / R6) OX=171101 GN=trxB PE=3 SV=1	trxB	33.092	71.9	15	51	15	1.068	1.043	1.052	1.132	1.106	1.073	1.047	0.05506
Q8DP79	Peptide deformylase OS=Streptococcus pneumoniae (strain ATCC BAA-255 / R6) OX=171101 GN=def PE=1 SV=1	def	22.692	71.4	13	71	13	1.061	1.021	1.037	1.101	1.088	1.059	1.041	0.064825
Q8DP80	Uncharacterized protein OS=Streptococcus pneumoniae (strain ATCC BAA-255 / R6) OX=171101 GN=spr1306 PE=4 SV=1	spr1306	30.758	37.8	9	17	9	0.898	0.968	0.886	1.15	1.108	1.089	1.216	0.0035388
Q8DP81	C3-degrading proteinase OS=Streptococcus pneumoniae (strain ATCC BAA-255 / R6) OX=171101 GN=cppA PE=4 SV=1	cppA	28.086	29.7	9	21	9	1.034	0.965	1.053	1.002	1.027	0.991	0.99	0.7454
Q8DP89	Uncharacterized protein OS=Streptococcus pneumoniae (strain ATCC BAA-255 / R6) OX=171101 GN=ABC-N PE=4 SV=1	ABC-N	65.682	2.9	2	2	2	1.126	1.188	1.009	0.932	0.869	0.944	0.826	0.025461
Q8DP90	Uncharacterized protein OS=Streptococcus pneumoniae (strain ATCC BAA-255 / R6) OX=171101 GN=ABC-N PE=4 SV=1	ABC-N	65.99	6.1	4	5	4	0.971	1	0.856	1.279	1.365	1.321	1.403	0.0026771
Q8DP91	Methyltransferase OS=Streptococcus pneumoniae (strain ATCC BAA-255 / R6) OX=171101 GN=spnIM PE=3 SV=1	spnIM	45.298	35.2	10	14	10	0.996	0.923	0.946	1.003	0.994	0.97	1.036	0.22292
Q8DP94	Protease OS=Streptococcus pneumoniae (strain ATCC BAA-255 / R6) OX=171101 GN=spr1284 PE=4 SV=1	spr1284	48.61	54.1	22	75	22	0.725	0.785	0.787	1.243	1.192	1.272	1.614	0.000135288
Q8DP96	HTH cro/C1-type domain-containing protein OS=Streptococcus pneumoniae (strain ATCC BAA-255 / R6) OX=171101 GN=spr1279 PE=4 SV=1	spr1279	8.9353	64.6	4	5	4	1.034	0.96	1.05	1.109	1.095	0.984	1.047	0.38674
Q8DP97	Nicotinate phosphoribosyltransferase OS=Streptococcus pneumoniae (strain ATCC BAA-255 / R6) OX=171101 GN=spr1277 PE=3 SV=1	spr1277	55.127	60.1	27	87	27	0.939	0.929	0.925	0.989	0.976	1.022	1.069	0.009644
Q8DP98	N-acetyltransferase domain-containing protein OS=Streptococcus pneumoniae (strain ATCC BAA-255 / R6) OX=171101 GN=spr1275 PE=4 SV=1	spr1275	20.845	50.8	7	12	7	0.888	0.946	0.888	1.023	1.024	1.069	1.145	0.0061223
Q8DPA0	S-adenosylmethionine:tRNA ribosyltransferase-isomerase OS=Streptococcus pneumoniae (strain ATCC BAA-255 / R6) OX=171101 GN=queA PE=3 SV=2	queA	38.509	39.5	13	28	13	1.077	1.024	1.027	0.98	0.951	0.951	0.921	0.0130239
Q8DPA1	Glucosamine-6-phosphate deaminase OS=Streptococcus pneumoniae (strain ATCC BAA-255 / R6) OX=171101 GN=nagB PE=3 SV=2	nagB	25.729	60.4	11	103	11	0.817	0.909	0.889	1.303	1.244	1.264	1.457	0.00042493
Q8DPA2	HPr kinase/phosphorylase OS=Streptococcus pneumoniae (strain ATCC BAA-255 / R6) OX=171101 GN=hprK PE=3 SV=2	hprK	34.87	55.1	15	59	15	0.918	0.934	0.962	1.078	1.078	1.072	1.147	0.009922
Q8DPA3	Phosphatidylglycerol--prolipoprotein diacylglyceryl transferase OS=Streptococcus pneumoniae (strain ATCC BAA-255 / R6) OX=171101 GN=lgt PE=3 SV=2	lgt	30.258	14.9	5	11	5	0.918	0.943	0.925	0.956	1.064	0.983	1.078	0.088564
Q8DPA4	Uncharacterized protein OS=Streptococcus pneumoniae (strain ATCC BAA-255 / R6) OX=171101 GN=spr1268 PE=4 SV=1	spr1268	13.707	36.2	4	8	4	0.974	1.017	0.927	1.014	1.039	1.038	1.059	0.105342
Q8DPA5	Uncharacterized protein OS=Streptococcus pneumoniae (strain ATCC BAA-255 / R6) OX=171101 GN=spr1267 PE=4 SV=1	spr1267	14.313	67.4	11	33	11	0.962	0.999	0.915	0.99	0.966	1.01	1.031	0.33404
Q8DPA6	Heme chaperone HemW OS=Streptococcus pneumoniae (strain ATCC BAA-255 / R6) OX=171101 GN=hemN PE=3 SV=1	hemN	42.748	16.8	5	10	5	1.013	1.023	0.944	0.835	0.963	0.962	0.926	0.21878
Q8DPA7	N-acetyl-glucosamine matabolism OS=Streptococcus pneumoniae (strain ATCC BAA-255 / R6) OX=171101 GN=nagD PE=4 SV=1	nagD	28.208	49.8	11	34	11	0.946	0.941	0.975	1.047	1.062	1.043	1.101	0.00143941
Q8DPA8	Regulatory protein Spx OS=Streptococcus pneumoniae (strain ATCC BAA-255 / R6) OX=171101 GN=spxA PE=3 SV=1	spxA	15.45	25.6	3	7	3	0.836	0.912	0.87	1.077	0.878	1.041	1.144	0.125144
Q8DPA9	Uncharacterized protein OS=Streptococcus pneumoniae (strain ATCC BAA-255 / R6) OX=171101 GN=spr1260 PE=4 SV=1	spr1260	31.938	23.4	5	9	5	0.953	0.896	0.911	1.06	0.966	0.99	1.093	0.057119
Q8DPB0	SAM_MT_RSMB_NOP domain-containing protein OS=Streptococcus pneumoniae (strain ATCC BAA-255 / R6) OX=171101 GN=spr1259 PE=3 SV=1	spr1259	29.538	39.7	8	16	8	0.937	0.948	0.95	0.997	0.898	1.007	1.024	0.61066
Q8DPB1	Phosphate-binding protein PstS 1 OS=Streptococcus pneumoniae (strain ATCC BAA-255 / R6) OX=171101 GN=pstS1 PE=1 SV=1	pstS1	31.201	46.9	9	42	9	0.979	1.013	1.023	0.918	0.951	0.946	0.934	0.0165418
Q8DPB2	Phosphate transport system permease protein OS=Streptococcus pneumoniae (strain ATCC BAA-255 / R6) OX=171101 GN=pstC PE=3 SV=1	pstC	32.695	5.9	2	11	2	0.728	0.745	0.714	0.725	0.832	0.792	1.074	0.171725
Q8DPB3	Phosphate transport system permease protein PstA OS=Streptococcus pneumoniae (strain ATCC BAA-255 / R6) OX=171101 GN=pstA PE=3 SV=1	pstA	31.619	15	6	11	6	1.082	0.955	0.989	0.954	0.915	0.945	0.93	0.143201
Q8DPB4	Phosphate import ATP-binding protein PstB 2 OS=Streptococcus pneumoniae (strain ATCC BAA-255 / R6) OX=171101 GN=pstB2 PE=3 SV=1	pstB2	30.363	70.8	19	74	19	1.038	1.002	1.007	0.939	0.948	0.929	0.924	0.0032247
Q8DPB6	Phosphate-specific transport system accessory protein PhoU OS=Streptococcus pneumoniae (strain ATCC BAA-255 / R6) OX=171101 GN=phoU PE=3 SV=1	phoU	25.028	63.6	17	84	17	1.026	1.004	0.989	1.006	0.977	0.984	0.983	0.27812
Q8DPB7	ABC transporter substrate-binding protein-glutamine-binding protein OS=Streptococcus pneumoniae (strain ATCC BAA-255 / R6) OX=171101 GN=glnH PE=4 SV=1	glnH	29.264	73.8	19	87	19	0.991	1.008	0.984	0.955	0.94	0.966	0.959	0.0172829
Q8DPB8	HTH gntR-type domain-containing protein OS=Streptococcus pneumoniae (strain ATCC BAA-255 / R6) OX=171101 GN=spr1250 PE=4 SV=1	spr1250	49.408	27.7	11	14	11	1.002	0.937	0.954	0.998	0.98	1.057	1.049	0.190422
Q8DPB9	Alpha-acetolactate decarboxylase OS=Streptococcus pneumoniae (strain ATCC BAA-255 / R6) OX=171101 GN=aldB PE=3 SV=1	aldB	27.286	23.5	5	11	5	1.056	0.962	1.105	1.019	0.99	0.993	0.961	0.4154
Q8DPC2	Spermidine/putrescine import ATP-binding protein PotA OS=Streptococcus pneumoniae (strain ATCC BAA-255 / R6) OX=171101 GN=potA PE=3 SV=1	potA	44.157	30.1	13	22	13	0.994	0.957	1.001	0.951	0.986	0.935	0.973	0.25976
Q8DPC3	ABC transporter membrane-spanning permease-spermidine/putrescine transport OS=Streptococcus pneumoniae (strain ATCC BAA-255 / R6) OX=171101 GN=potB PE=3 SV=1	potB	31.603	8.7	2	2	2	0.964	0.908	1.058	1.203	0.852	1.283	1.139	0.43436
Q8DPC5	ABC transporter substrate-binding protein-spermidine/putrescine transport OS=Streptococcus pneumoniae (strain ATCC BAA-255 / R6) OX=171101 GN=potD PE=4 SV=1	potD	40.981	33.1	9	13	9	0.996	0.989	1.037	0.912	0.891	0.926	0.903	0.0053379
Q8DPC6	Uncharacterized protein OS=Streptococcus pneumoniae (strain ATCC BAA-255 / R6) OX=171101 GN=spr1241 PE=4 SV=1	spr1241	19.273	45.5	7	16	7	1.055	1.022	1.026	0.961	0.941	0.964	0.924	0.0031987
Q8DPC7	Alanine--tRNA ligase OS=Streptococcus pneumoniae (strain ATCC BAA-255 / R6) OX=171101 GN=alaS PE=3 SV=1	alaS	96.524	55.6	50	234	50	1.005	1.032	0.999	1.012	0.991	1.029	0.999	0.93224
Q8DPC8	Alpha-amylase OS=Streptococcus pneumoniae (strain ATCC BAA-255 / R6) OX=171101 GN=amy PE=3 SV=1	amy	55.879	46.1	17	37	17	1.223	1.005	1.187	0.352	0.364	0.361	0.315	4.4664e-05
Q8DPC9	ABC transporter domain-containing protein OS=Streptococcus pneumoniae (strain ATCC BAA-255 / R6) OX=171101 GN=ABC-NBD PE=4 SV=1	ABC-NBD	29.816	9	2	2	2	0.857	1.024	1.026	1.097	0.961	0.917	1.023	0.7825
Q8DPD0	Uncharacterized protein OS=Streptococcus pneumoniae (strain ATCC BAA-255 / R6) OX=171101 GN=spr1236 PE=3 SV=1	spr1236	44.167	34.4	14	26	14	1.095	1.015	1.055	0.948	0.899	0.891	0.865	0.0077367
Q8DPD1	3-dehydroquinate synthase OS=Streptococcus pneumoniae (strain ATCC BAA-255 / R6) OX=171101 GN=aroB PE=3 SV=1	aroB	39.03	37.5	13	27	13	0.923	0.939	0.91	0.946	1.006	1.003	1.066	0.044362
Q8DPD2	Prephenate dehydrogenase OS=Streptococcus pneumoniae (strain ATCC BAA-255 / R6) OX=171101 GN=tyrA PE=4 SV=1	tyrA	41.002	37.3	13	28	13	0.992	0.956	0.985	0.995	0.978	1.005	1.015	0.33124
Q8DPD3	UPF0342 protein spr1230 OS=Streptococcus pneumoniae (strain ATCC BAA-255 / R6) OX=171101 GN=spr1230 PE=3 SV=1	spr1230	12.471	81.2	8	49	8	0.894	0.958	0.893	1.108	1.049	1.08	1.179	0.0041842
Q8DPD4	Shikimate kinase OS=Streptococcus pneumoniae (strain ATCC BAA-255 / R6) OX=171101 GN=aroK PE=3 SV=1	aroK	17.815	47.5	7	12	7	0.94	0.943	0.924	0.954	0.93	0.923	1	0.99618
Q8DPD5	Prephenate dehydratase OS=Streptococcus pneumoniae (strain ATCC BAA-255 / R6) OX=171101 GN=pheA PE=4 SV=1	pheA	31.65	34.4	8	14	8	1.06	1.002	0.973	0.973	0.976	0.91	0.942	0.153963
Q8DPD6	LytR_cpsA_psr domain-containing protein OS=Streptococcus pneumoniae (strain ATCC BAA-255 / R6) OX=171101 GN=spr1226 PE=4 SV=1	spr1226	47.732	52.4	19	49	19	1.025	0.955	0.998	0.97	0.97	1.003	0.988	0.64882
Q8DPD7	LicD1 paralog OS=Streptococcus pneumoniae (strain ATCC BAA-255 / R6) OX=171101 GN=licD1 PE=4 SV=1	licD1	32.66	31.7	7	22	7	0.872	0.99	0.978	1.048	1.017	1.045	1.095	0.090337
Q8DPD8	Glycos_transf_1 domain-containing protein OS=Streptococcus pneumoniae (strain ATCC BAA-255 / R6) OX=171101 GN=spr1224 PE=4 SV=1	spr1224	44.723	28.3	10	22	10	1.055	1.018	0.988	0.92	0.935	0.935	0.911	0.0094171
Q8DPD9	Galactosyl transferase paralog OS=Streptococcus pneumoniae (strain ATCC BAA-255 / R6) OX=171101 GN=cps23FU PE=4 SV=1	cps23FU	38.132	37.8	14	28	14	1.075	1.018	1.002	0.878	0.928	0.891	0.871	0.0070035
Q8DPE0	Adapter protein MecA OS=Streptococcus pneumoniae (strain ATCC BAA-255 / R6) OX=171101 GN=mecA PE=3 SV=1	mecA	28.363	49	11	36	11	0.925	0.965	0.971	1.014	0.952	1.045	1.052	0.182623
Q8DPE1	Homoserine dehydrogenase OS=Streptococcus pneumoniae (strain ATCC BAA-255 / R6) OX=171101 GN=hom PE=3 SV=1	hom	47.438	60.1	27	95	27	1.11	1.041	1.091	1.013	1.022	1.022	0.943	0.094901
Q8DPE2	Uncharacterized protein OS=Streptococcus pneumoniae (strain ATCC BAA-255 / R6) OX=171101 GN=ABC-N PE=4 SV=1	ABC-N	64.334	23.7	11	18	11	1.097	1.03	1.045	1.041	1.063	0.93	0.956	0.3726
Q8DPE3	Uncharacterized protein OS=Streptococcus pneumoniae (strain ATCC BAA-255 / R6) OX=171101 GN=ABC-N PE=4 SV=1	ABC-N	66.532	24	12	21	12	1.095	1.053	1.088	0.976	1.019	0.966	0.915	0.0119781
Q8DPE4	N-ethylammeline chlorohydrolase OS=Streptococcus pneumoniae (strain ATCC BAA-255 / R6) OX=171101 GN=trzA PE=4 SV=1	trzA	54.451	43	16	46	16	1.098	1.023	1.023	0.916	0.939	0.932	0.886	0.0082823
Q8DPE5	Protein kinase domain-containing protein OS=Streptococcus pneumoniae (strain ATCC BAA-255 / R6) OX=171101 GN=spr1205 PE=4 SV=1	spr1205	101.54	26.5	23	31	23	0.915	0.938	0.905	1.219	1.203	1.19	1.31	2.44e-05
Q8DPE6	ABC transporter ATP-binding/membrane spanning protein-multidrug resistance OS=Streptococcus pneumoniae (strain ATCC BAA-255 / R6) OX=171101 GN=ABC-NP PE=4 SV=1	ABC-NP	60.757	38.9	19	30	19	0.979	1.016	0.936	1.196	1.157	1.175	1.204	0.00190185
Q8DPE7	ABC transporter domain-containing protein OS=Streptococcus pneumoniae (strain ATCC BAA-255 / R6) OX=171101 GN=ABC-NDB PE=4 SV=1	ABC-NDB	27.756	57.9	11	23	11	0.883	0.955	0.894	1.262	1.306	1.282	1.409	0.000198672
Q8DPF0	Putative N-acetylmannosamine-6-phosphate 2-epimerase 1 OS=Streptococcus pneumoniae (strain ATCC BAA-255 / R6) OX=171101 GN=nanE1 PE=3 SV=1	nanE1	25.436	36.6	10	15	10	1.03	1.032	1.037	1.103	1.008	1.021	1.011	0.76142
Q8DPF1	Uncharacterized protein OS=Streptococcus pneumoniae (strain ATCC BAA-255 / R6) OX=171101 GN=spr1195 PE=4 SV=1	spr1195	34.907	23.8	7	8	7	1.03	0.998	0.99	1.146	1.131	1.16	1.139	0.00077612
Q8DPF2	ABC transporter substrate-binding protein-oligopeptide transport OS=Streptococcus pneumoniae (strain ATCC BAA-255 / R6) OX=171101 GN=appA PE=4 SV=1	appA	61.207	73.1	35	83	35	0.999	0.922	0.965	1.167	1.168	1.15	1.208	0.00135571
Q8DPF3	ABC transporter membrane-spanning permease-oligopeptide transport OS=Streptococcus pneumoniae (strain ATCC BAA-255 / R6) OX=171101 GN=appB PE=3 SV=1	appB	36.767	7.6	2	5	2	0.906	0.921	0.974	1.128	1.115	1.176	1.221	0.00184184
Q8DPF4	ABC transporter membrane-spanning permease-oligopeptide transport OS=Streptococcus pneumoniae (strain ATCC BAA-255 / R6) OX=171101 GN=appC PE=3 SV=1	appC	31.176	13.8	5	9	5	1.018	0.914	0.97	1.155	1.165	1.135	1.191	0.00546
Q8DPF5	ABC transporter ATP-binding protein-oligopeptide transport OS=Streptococcus pneumoniae (strain ATCC BAA-255 / R6) OX=171101 GN=appD PE=3 SV=1	appD	75.405	42.9	33	47	32	1.002	0.924	0.969	1.122	1.128	1.112	1.161	0.0032762
Q8DPF6	PgpA domain-containing protein OS=Streptococcus pneumoniae (strain ATCC BAA-255 / R6) OX=171101 GN=spr1189 PE=4 SV=1	spr1189	18.402	46.9	7	10	7	0.977	1.008	1.055	1.247	1.098	1.155	1.151	0.031616
Q8DPG0	Glutamate dehydrogenase OS=Streptococcus pneumoniae (strain ATCC BAA-255 / R6) OX=171101 GN=gdhA PE=3 SV=1	gdhA	48.796	65.4	29	265	29	1.028	1.037	0.977	1.069	1.041	1.058	1.041	0.112136
Q8DPG3	Uncharacterized protein OS=Streptococcus pneumoniae (strain ATCC BAA-255 / R6) OX=171101 GN=spr1176 PE=4 SV=1	spr1176	35.514	63.2	16	42	16	1.003	0.916	1.04	1.144	1.111	1.089	1.13	0.037695
Q8DPG4	Flavodoxin OS=Streptococcus pneumoniae (strain ATCC BAA-255 / R6) OX=171101 GN=flaV PE=1 SV=1	flaV	16.025	38.8	4	22	4	1.072	1.003	1.053	0.9	0.915	0.944	0.882	0.0067197
Q8DPG5	Strong similarity to chorismate mutase prephenate dehydratase OS=Streptococcus pneumoniae (strain ATCC BAA-255 / R6) OX=171101 GN=spr1174 PE=4 SV=1	spr1174	10.48	90.9	11	24	11	0.976	0.956	0.942	1.009	0.965	0.999	1.034	0.117443
Q8DPG8	Uncharacterized protein OS=Streptococcus pneumoniae (strain ATCC BAA-255 / R6) OX=171101 GN=spr1170 PE=4 SV=1	spr1170	29.735	62.7	16	47	16	0.958	0.961	0.988	1.049	0.981	1.036	1.055	0.080944
Q8DPG9	HD domain-containing protein OS=Streptococcus pneumoniae (strain ATCC BAA-255 / R6) OX=171101 GN=spr1169 PE=4 SV=1	spr1169	54.37	38.6	15	33	15	1.064	1.059	1.082	0.977	0.96	0.998	0.916	0.0024607
Q8DPH0	UPF0122 protein spr1167 OS=Streptococcus pneumoniae (strain ATCC BAA-255 / R6) OX=171101 GN=spr1167 PE=3 SV=1	spr1167	13.347	25.5	3	4	3	0.997	1.043	1.106	0.942	0.968	0.9	0.893	0.037745
Q8DPH1	Signal recognition particle protein OS=Streptococcus pneumoniae (strain ATCC BAA-255 / R6) OX=171101 GN=ffh PE=3 SV=1	ffh	57.743	50.7	28	116	28	0.957	1.031	0.986	0.975	0.95	0.986	0.979	0.43468
Q8DPH2	Uracil permease OS=Streptococcus pneumoniae (strain ATCC BAA-255 / R6) OX=171101 GN=pyrP PE=4 SV=1	pyrP	46.216	10	4	8	4	1.096	0.957	1.041	0.782	0.828	0.827	0.788	0.0056026
Q8DPH3	Ribosomal RNA small subunit methyltransferase G OS=Streptococcus pneumoniae (strain ATCC BAA-255 / R6) OX=171101 GN=rsmG PE=3 SV=2	rsmG	27.198	59.9	14	34	14	1.078	1.052	1.042	0.959	0.915	0.924	0.882	0.0020033
Q8DPH4	Cytoplasmic membrane protein OS=Streptococcus pneumoniae (strain ATCC BAA-255 / R6) OX=171101 GN=lemA PE=4 SV=1	lemA	20.633	73.1	13	76	13	1.08	1.08	1.01	1.029	0.991	1.025	0.961	0.190541
Q8DPH5	Protease HtpX homolog OS=Streptococcus pneumoniae (strain ATCC BAA-255 / R6) OX=171101 GN=htpX PE=3 SV=2	htpX	32.794	30.1	8	15	8	1.046	1.012	1.066	0.956	0.993	0.917	0.917	0.034896
Q8DPH6	Uncharacterized protein OS=Streptococcus pneumoniae (strain ATCC BAA-255 / R6) OX=171101 GN=ABC-NBD PE=4 SV=1	ABC-NBD	58.157	42.9	21	31	21	1.041	1.016	0.984	1.202	1.167	1.222	1.181	0.00141653
Q8DPH7	Uncharacterized protein OS=Streptococcus pneumoniae (strain ATCC BAA-255 / R6) OX=171101 GN=spr1158 PE=4 SV=1	spr1158	20.399	32.8	7	12	7	1.087	1.092	1.042	0.92	0.992	1.044	0.918	0.093243
Q8DPH8	Endonuclease III OS=Streptococcus pneumoniae (strain ATCC BAA-255 / R6) OX=171101 GN=nth PE=3 SV=1	nth	23.277	26.3	6	9	6	1.091	1.078	1.026	1.017	0.988	1.008	0.943	0.047525
Q8DPH9	Aspartate carbamoyltransferase OS=Streptococcus pneumoniae (strain ATCC BAA-255 / R6) OX=171101 GN=pyrB PE=3 SV=1	pyrB	34.706	57.7	16	68	16	0.97	0.959	1.014	0.861	0.861	0.877	0.883	0.0023622
Q8DPI0	Required for phosphorylcholine incorporation in teichoic and lipoteichoic acids OS=Streptococcus pneumoniae (strain ATCC BAA-255 / R6) OX=171101 GN=licD1 PE=4 SV=1	licD1	31.906	35.6	10	16	10	1.107	1.031	0.991	0.92	0.924	0.93	0.887	0.066916
Q8DPI1	Uncharacterized protein OS=Streptococcus pneumoniae (strain ATCC BAA-255 / R6) OX=171101 GN=spr1150 PE=4 SV=1	spr1150	56.518	5.9	3	7	3	1.006	1.038	0.947	1.048	0.998	1.019	1.025	0.45806
Q8DPI2	Ribitol-5-phosphate cytidylyltransferase OS=Streptococcus pneumoniae (strain ATCC BAA-255 / R6) OX=171101 GN=tarI PE=1 SV=1	tarI	26.242	45.1	10	28	10	1.048	1.037	0.949	0.934	0.996	1.011	0.969	0.48258
Q8DPI3	Ribulose-5-phosphate reductase OS=Streptococcus pneumoniae (strain ATCC BAA-255 / R6) OX=171101 GN=tarJ PE=1 SV=1	tarJ	39.502	32.1	10	26	10	1.042	1.039	0.981	0.94	0.997	1.009	0.962	0.25848
Q8DPI4	Choline kinase OS=Streptococcus pneumoniae (strain ATCC BAA-255 / R6) OX=171101 GN=pck PE=1 SV=1	pck	33.402	49.5	16	50	16	0.934	0.996	0.929	1.135	1.07	1.109	1.159	0.006317
Q8DPI6	Homologous to LicC, which regulates expression of LPS epitopes in H. influenzae OS=Streptococcus pneumoniae (strain ATCC BAA-255 / R6) OX=171101 GN=licC PE=4 SV=1	licC	26.875	53.3	11	39	11	0.932	1	0.997	1.092	1.075	1.064	1.103	0.0151631
Q8DPI7	DNA processing protein DprA OS=Streptococcus pneumoniae (strain ATCC BAA-255 / R6) OX=171101 GN=dprA PE=1 SV=2	dprA	31.062	14.2	3	3	3	1.172	1.028	1.225	1.032	0.991	0.951	0.868	0.073576
Q8DPI8	Uncharacterized protein OS=Streptococcus pneumoniae (strain ATCC BAA-255 / R6) OX=171101 GN=spr1142 PE=4 SV=1	spr1142	38.798	22.2	6	9	6	1.199	0.971	1.201	0.934	1.023	1.01	0.88	0.179665
Q8DPI9	DNA topoisomerase 1 OS=Streptococcus pneumoniae (strain ATCC BAA-255 / R6) OX=171101 GN=topA PE=3 SV=1	topA	79.365	58.8	42	133	42	0.987	1.013	0.994	0.997	1.004	1.024	1.01	0.4079
Q8DPJ1	Copper homeostasis protein CutC OS=Streptococcus pneumoniae (strain ATCC BAA-255 / R6) OX=171101 GN=cutC PE=3 SV=1	cutC	23.038	46.2	9	19	9	0.961	0.923	1.026	1.012	0.993	0.963	1.02	0.57992
Q8DPJ7	GMP reductase OS=Streptococcus pneumoniae (strain ATCC BAA-255 / R6) OX=171101 GN=guaC PE=3 SV=1	guaC	35.883	56.4	16	74	16	0.898	0.9	0.909	1.225	1.225	1.253	1.368	1.5524e-06
Q8DPJ8	Ribonuclease 3 OS=Streptococcus pneumoniae (strain ATCC BAA-255 / R6) OX=171101 GN=rnc PE=3 SV=1	rnc	26.226	45.7	14	30	14	0.996	0.98	0.99	0.953	0.965	0.954	0.968	0.0065247
Q8DPJ9	Chromosome partition protein Smc OS=Streptococcus pneumoniae (strain ATCC BAA-255 / R6) OX=171101 GN=smc PE=3 SV=1	smc	133.89	51.7	62	106	62	1.021	0.994	1.003	0.954	0.947	0.966	0.95	0.0063163
Q8DPK0	Uncharacterized protein OS=Streptococcus pneumoniae (strain ATCC BAA-255 / R6) OX=171101 GN=spr1125 PE=4 SV=1	spr1125	29.56	39.8	11	37	11	1.012	0.922	0.98	0.964	0.995	0.98	1.009	0.76536
Q8DPK1	Uncharacterized protein OS=Streptococcus pneumoniae (strain ATCC BAA-255 / R6) OX=171101 GN=spr1124 PE=4 SV=1	spr1124	30.27	40.1	8	29	8	0.974	0.986	0.965	0.977	0.995	0.948	0.998	0.90932
Q8DPK2	Signal recognition particle receptor FtsY OS=Streptococcus pneumoniae (strain ATCC BAA-255 / R6) OX=171101 GN=ftsY PE=3 SV=1	ftsY	47.466	41.2	18	51	18	0.958	1.005	0.913	0.989	0.958	0.998	1.024	0.46798
Q8DPK3	Glucose-6-phosphate 1-dehydrogenase OS=Streptococcus pneumoniae (strain ATCC BAA-255 / R6) OX=171101 GN=zwf PE=3 SV=1	zwf	56.816	51.9	23	68	23	1.176	1.098	1.069	0.971	0.94	0.947	0.855	0.0065576
Q8DPK4	ABC transporter ATP-binding protein-glutamine transport OS=Streptococcus pneumoniae (strain ATCC BAA-255 / R6) OX=171101 GN=glnQ PE=4 SV=1	glnQ	27.351	64.2	12	67	12	1.071	1.005	1.106	0.968	0.978	0.972	0.917	0.093656
Q8DPK5	ABC transporter membrane spanning permease-glutamine transport OS=Streptococcus pneumoniae (strain ATCC BAA-255 / R6) OX=171101 GN=glnP PE=3 SV=1	glnP	78.367	41.9	31	156	31	1.057	1.034	1.084	0.928	0.973	0.962	0.902	0.0063403
Q8DPK6	Uncharacterized protein OS=Streptococcus pneumoniae (strain ATCC BAA-255 / R6) OX=171101 GN=spr1119 PE=4 SV=1	spr1119	35.248	2.8	1	2	1	0.91	0.947	0.923	1.431	1.231	1.221	1.397	0.0033025
Q8DPK7	UvrABC system protein B OS=Streptococcus pneumoniae (strain ATCC BAA-255 / R6) OX=171101 GN=uvrB PE=3 SV=1	uvrB	75.751	40.5	27	50	27	1.017	1.011	0.951	1.006	1.026	1.047	1.034	0.2428
Q8DPK8	N-acetyltransferase domain-containing protein OS=Streptococcus pneumoniae (strain ATCC BAA-255 / R6) OX=171101 GN=spr1117 PE=4 SV=1	spr1117	22.569	33.7	6	8	6	1.014	1.001	0.927	1.047	1.104	1.035	1.083	0.080105
Q8DPK9	N-acetyltransferase domain-containing protein OS=Streptococcus pneumoniae (strain ATCC BAA-255 / R6) OX=171101 GN=spr1116 PE=4 SV=1	spr1116	18.904	36.4	5	8	5	0.901	1.024	0.898	1.094	1.081	1.086	1.155	0.077918
Q8DPL0	Nudix hydrolase domain-containing protein OS=Streptococcus pneumoniae (strain ATCC BAA-255 / R6) OX=171101 GN=spr1115 PE=4 SV=1	spr1115	17.997	56.1	6	8	6	0.977	0.867	1.003	1.02	1.105	1.042	1.112	0.100943
Q8DPL1	Uncharacterized protein OS=Streptococcus pneumoniae (strain ATCC BAA-255 / R6) OX=171101 GN=spr1114 PE=4 SV=1	spr1114	19.624	18.7	3	6	3	1.123	0.959	0.993	0.945	1.031	0.966	0.957	0.47872
Q8DPL3	Similar to N-terminal region of the Dfp protein OS=Streptococcus pneumoniae (strain ATCC BAA-255 / R6) OX=171101 GN=dfp N-terminus PE=4 SV=1	dfp	19.866	63.4	10	31	10	1.044	0.981	1.021	0.962	0.941	0.951	0.937	0.028303
Q8DPL4	Similar to C-terminal region of the Dfp protein OS=Streptococcus pneumoniae (strain ATCC BAA-255 / R6) OX=171101 GN=dfp C-terminus PE=4 SV=1	dfp	26.291	58.1	10	24	10	1.057	1.015	1.044	0.945	0.957	0.945	0.914	0.0020838
Q8DPL5	Formate--tetrahydrofolate ligase OS=Streptococcus pneumoniae (strain ATCC BAA-255 / R6) OX=171101 GN=fhs PE=3 SV=1	fhs	59.629	31.3	17	38	17	1.03	1.038	0.999	0.936	0.954	0.939	0.922	0.0035195
Q8DPL6	Adenine DNA glycosylase OS=Streptococcus pneumoniae (strain ATCC BAA-255 / R6) OX=171101 GN=mutY PE=3 SV=1	mutY	45.295	19.2	8	12	8	1.253	1.219	1.245	1.057	1.119	1.075	0.875	0.0020567
Q8DPL7	Response regulator OS=Streptococcus pneumoniae (strain ATCC BAA-255 / R6) OX=171101 GN=rr02 PE=4 SV=1	rr02	28.925	47	10	20	10	1.074	0.957	1.124	1.11	1.116	1.049	1.038	0.49128
Q8DPL8	Histidine kinase OS=Streptococcus pneumoniae (strain ATCC BAA-255 / R6) OX=171101 GN=hk02 PE=4 SV=1	hk02	51.712	31.4	14	20	14	1.159	1.104	1.127	0.964	0.98	0.979	0.862	0.0006003
Q8DPL9	VicX protein OS=Streptococcus pneumoniae (strain ATCC BAA-255 / R6) OX=171101 GN=vicX PE=4 SV=1	vicX	29.917	40.1	10	16	10	1.079	0.994	1.1	1.031	1.072	0.986	0.974	0.53824
Q8DPM0	Uncharacterized restriction enzyme, interrupted-N OS=Streptococcus pneumoniae (strain ATCC BAA-255 / R6) OX=171101 GN=spr1102 PE=4 SV=1	spr1102	71.868	35	19	30	19	1.03	0.95	1.015	0.981	0.962	0.919	0.956	0.22486
Q8DPM1	Uncharacterized restriction enzyme, interrupted-C OS=Streptococcus pneumoniae (strain ATCC BAA-255 / R6) OX=171101 GN=spr1101 PE=4 SV=1	spr1101	125.11	41.3	47	96	47	1.015	0.962	0.973	0.966	0.971	0.95	0.979	0.29156
Q8DPM2	DNA gyrase subunit A OS=Streptococcus pneumoniae (strain ATCC BAA-255 / R6) OX=171101 GN=gyrA PE=1 SV=1	gyrA	92.038	41.1	33	102	33	1.001	1.046	0.988	1.043	1.009	1.059	1.025	0.32976
Q8DPM3	Sortase OS=Streptococcus pneumoniae (strain ATCC BAA-255 / R6) OX=171101 GN=srtA PE=1 SV=1	srtA	28.133	53.4	10	35	10	1.057	1.003	1.009	1.028	1.039	1.048	1.015	0.43594
Q8DPM4	Formate-nitrate transporter OS=Streptococcus pneumoniae (strain ATCC BAA-255 / R6) OX=171101 GN=nirC PE=4 SV=1	nirC	28.958	12.1	5	9	5	0.711	0.7	0.69	1.647	1.611	1.672	2.347	2.0739e-07
Q8DPM7	Uncharacterized protein OS=Streptococcus pneumoniae (strain ATCC BAA-255 / R6) OX=171101 GN=spr1094 PE=4 SV=1	spr1094	49.163	58.7	28	51	28	1.048	1.031	1.028	0.947	0.948	0.976	0.924	0.0023958
Q8DPM8	Uncharacterized protein OS=Streptococcus pneumoniae (strain ATCC BAA-255 / R6) OX=171101 GN=spr1093 PE=4 SV=1	spr1093	125.27	26.5	28	31	28	1.015	0.983	0.991	0.956	0.973	0.985	0.975	0.121416
Q8DPM9	Exodeoxyribonuclease 7 large subunit OS=Streptococcus pneumoniae (strain ATCC BAA-255 / R6) OX=171101 GN=xseA PE=3 SV=2	xseA	50.536	47.8	21	28	21	1.054	0.969	1.017	1.02	1.026	1.017	1.008	0.77176
Q8DPN0	Farnesyl diphosphate synthase OS=Streptococcus pneumoniae (strain ATCC BAA-255 / R6) OX=171101 GN=ispA PE=3 SV=1	ispA	31.834	8.6	2	3	2	0.915	0.914	1.111	1.154	1.029	1.199	1.15	0.148019
Q8DPN1	S4 RNA-binding domain-containing protein OS=Streptococcus pneumoniae (strain ATCC BAA-255 / R6) OX=171101 GN=spr1086 PE=4 SV=1	spr1086	29.869	15.9	5	10	5	1.136	1.041	1.043	0.941	0.901	0.952	0.868	0.0132375
Q8DPN2	Arginine repressor OS=Streptococcus pneumoniae (strain ATCC BAA-255 / R6) OX=171101 GN=ahrC PE=3 SV=1	ahrC	16.167	69.9	8	33	8	0.987	1.007	0.987	0.998	0.955	0.966	0.979	0.226
Q8DPN3	DNA repair protein RecN OS=Streptococcus pneumoniae (strain ATCC BAA-255 / R6) OX=171101 GN=recN PE=3 SV=1	recN	62.791	46.5	21	48	21	0.982	1.026	0.988	0.957	0.954	0.962	0.959	0.040035
Q8DPN4	Serine/threonine protein phosphatase OS=Streptococcus pneumoniae (strain ATCC BAA-255 / R6) OX=171101 GN=pphA PE=4 SV=1	pphA	27.219	56.2	15	32	15	1.088	0.995	1.039	0.987	1.013	0.985	0.956	0.180441
Q8DPN5	Elongation factor 4 OS=Streptococcus pneumoniae (strain ATCC BAA-255 / R6) OX=171101 GN=lepA PE=3 SV=1	lepA	67.608	61.4	27	114	27	0.997	1.002	0.99	0.965	0.979	0.987	0.981	0.058124
Q8DPN9	Galactose-6-phosphate isomerase subunit LacA OS=Streptococcus pneumoniae (strain ATCC BAA-255 / R6) OX=171101 GN=lacA PE=3 SV=1	lacA	15.244	34.8	5	23	5	0.849	1.085	0.954	1.212	1.343	1.245	1.316	0.022618
Q8DPP0	Galactose-6-phosphate isomerase subunit LacB OS=Streptococcus pneumoniae (strain ATCC BAA-255 / R6) OX=171101 GN=lacB PE=3 SV=1	lacB	18.957	56.1	8	31	8	0.973	1.107	0.989	1.303	1.196	1.202	1.206	0.0186603
Q8DPP1	Tagatose-6-phosphate kinase OS=Streptococcus pneumoniae (strain ATCC BAA-255 / R6) OX=171101 GN=lacC PE=3 SV=1	lacC	33.386	34	9	16	9	1.032	0.994	1.05	1.172	1.175	1.177	1.146	0.0138846
Q8DPP2	Tagatose 1,6-diphosphate aldolase OS=Streptococcus pneumoniae (strain ATCC BAA-255 / R6) OX=171101 GN=lacD PE=3 SV=1	lacD	36.42	61.7	19	77	19	0.965	1.073	0.967	1.234	1.173	1.216	1.206	0.0078594
Q8DPP3	Antiterminator protein OS=Streptococcus pneumoniae (strain ATCC BAA-255 / R6) OX=171101 GN=lacT PE=4 SV=1	lacT	32.963	27.7	7	7	7	1.002	0.824	0.912	0.835	0.878	0.927	0.964	0.6218
Q8DPP4	PTS system, lactose-specific IIA component OS=Streptococcus pneumoniae (strain ATCC BAA-255 / R6) OX=171101 GN=lacF PE=4 SV=1	lacF	11.513	42.9	3	4	3	0.886	0.831	0.884	0.89	0.903	0.978	1.065	0.156102
Q8DPP5	PTS system, lactose-specific IIBC component OS=Streptococcus pneumoniae (strain ATCC BAA-255 / R6) OX=171101 GN=lacE PE=4 SV=1	lacE	61.006	13.5	9	13	9	0.988	0.886	0.905	0.852	0.946	0.914	0.976	0.62186
Q8DPP6	6-phospho-beta-galactosidase 2 OS=Streptococcus pneumoniae (strain ATCC BAA-255 / R6) OX=171101 GN=lacG2 PE=3 SV=1	lacG2	53.927	43.4	16	27	16	0.921	0.882	0.936	0.883	0.99	0.915	1.018	0.68088
Q8DPP7	Lactose phosphotransferase system repressor OS=Streptococcus pneumoniae (strain ATCC BAA-255 / R6) OX=171101 GN=lacR PE=4 SV=1	lacR	28.401	59.7	15	49	15	0.977	0.995	0.942	1.029	1.043	0.992	1.051	0.084317
Q8DPP8	Ribonucleoside-diphosphate reductase subunit beta OS=Streptococcus pneumoniae (strain ATCC BAA-255 / R6) OX=171101 GN=nrdF PE=3 SV=1	nrdF	36.962	48.1	13	69	13	0.858	0.857	0.849	0.885	0.86	0.904	1.033	0.09424
Q8DPP9	Glutaredoxin-like protein involved in electron transport system for ribonucleotide reductase system NrdEF OS=Streptococcus pneumoniae (strain ATCC BAA-255 / R6) OX=171101 GN=nrdH PE=4 SV=1	nrdH	8.9411	71.8	4	16	4	0.868	0.953	0.823	0.787	0.763	0.759	0.873	0.039261
Q8DPQ0	Histidine-containing phosphocarrier protein of the PTS OS=Streptococcus pneumoniae (strain ATCC BAA-255 / R6) OX=171101 GN=ptsH PE=4 SV=1	ptsH	8.9391	47.1	4	71	4	1.023	0.952	0.975	1.124	1.18	1.029	1.13	0.0559
Q8DPQ1	Phosphoenolpyruvate-protein phosphotransferase OS=Streptococcus pneumoniae (strain ATCC BAA-255 / R6) OX=171101 GN=ptsI PE=3 SV=1	ptsI	63.296	64.3	32	248	32	0.943	0.98	0.971	1.12	1.106	1.124	1.158	0.00031626
Q8DPQ2	Pneumococcal histidine triad protein A OS=Streptococcus pneumoniae (strain ATCC BAA-255 / R6) OX=171101 GN=phtA PE=4 SV=1	phtA	93.014	35.6	27	44	20	1.01	0.966	0.983	1.028	1.066	1.006	1.048	0.094719
Q8DPQ3	Uncharacterized protein OS=Streptococcus pneumoniae (strain ATCC BAA-255 / R6) OX=171101 GN=spr1057 PE=4 SV=1	spr1057	27.179	30	8	50	8	1.023	1.049	1.033	0.979	0.972	1.012	0.954	0.031216
Q8DPQ4	Uracil-DNA glycosylase OS=Streptococcus pneumoniae (strain ATCC BAA-255 / R6) OX=171101 GN=ung PE=3 SV=2	ung	24.079	22.6	5	10	5	0.981	0.957	0.952	1.009	0.991	1.001	1.038	0.023697
Q8DPQ5	Dihydroorotase OS=Streptococcus pneumoniae (strain ATCC BAA-255 / R6) OX=171101 GN=pyrC PE=3 SV=1	pyrC	45.324	48.6	18	61	18	0.98	1.034	0.963	0.998	0.98	1.015	1.005	0.82106
Q8DPQ6	Probable multidrug resistance protein NorM OS=Streptococcus pneumoniae (strain ATCC BAA-255 / R6) OX=171101 GN=norM PE=3 SV=1	norM	50.06	8.4	5	7	5	1.079	1.053	1.194	0.897	0.982	0.968	0.856	0.031398
Q8DPQ7	TPP-dependent acetoin dehydrogenase alpha chain OS=Streptococcus pneumoniae (strain ATCC BAA-255 / R6) OX=171101 GN=acoA PE=4 SV=1	acoA	35.11	30.4	10	19	10	1.318	1.271	1.434	0.799	0.861	0.778	0.606	0.00043807
Q8DPQ8	TPP-dependent acetoin dehydrogenase beta chain OS=Streptococcus pneumoniae (strain ATCC BAA-255 / R6) OX=171101 GN=acoB PE=4 SV=1	acoB	35.82	29.7	10	25	10	1.319	1.34	1.244	0.802	0.8	0.784	0.611	3.6017e-05
Q8DPQ9	Dihydrolipoamide S-acetyltransferase OS=Streptococcus pneumoniae (strain ATCC BAA-255 / R6) OX=171101 GN=acoC PE=4 SV=1	acoC	41.086	40.3	14	29	14	1.175	1.205	1.293	0.844	0.838	0.807	0.678	0.00025943
Q8DPR0	Dihydrolipoyl dehydrogenase OS=Streptococcus pneumoniae (strain ATCC BAA-255 / R6) OX=171101 GN=acoL PE=3 SV=1	acoL	60.415	55.4	29	64	29	1.326	1.327	1.268	0.814	0.791	0.799	0.613	4.5744e-06
Q8DPR1	Lipoate--protein ligase OS=Streptococcus pneumoniae (strain ATCC BAA-255 / R6) OX=171101 GN=lplA PE=4 SV=1	lplA	37.723	44.1	16	29	16	1.354	1.261	1.336	0.764	0.793	0.749	0.584	4.0112e-05
Q8DPR2	RCK C-terminal domain-containing protein OS=Streptococcus pneumoniae (strain ATCC BAA-255 / R6) OX=171101 GN=spr1045 PE=4 SV=1	spr1045	57.004	16.7	7	12	7	0.93	0.895	1.007	0.977	0.939	1.017	1.036	0.43958
Q8DPR3	Ribonuclease HII OS=Streptococcus pneumoniae (strain ATCC BAA-255 / R6) OX=171101 GN=rnhB PE=3 SV=1	rnhB	28.514	36.7	8	13	8	1.089	0.957	1.071	0.952	0.966	0.926	0.912	0.100719
Q8DPR4	Ribosome biogenesis GTPase A OS=Streptococcus pneumoniae (strain ATCC BAA-255 / R6) OX=171101 GN=spr1043 PE=3 SV=1	spr1043	32.141	59	16	55	16	0.962	0.972	0.998	0.981	0.983	1.007	1.013	0.39068
Q8DPR6	ATP-dependent helicase/nuclease subunit A OS=Streptococcus pneumoniae (strain ATCC BAA-255 / R6) OX=171101 GN=addA PE=3 SV=1	addA	140.17	47.1	54	90	54	0.967	0.965	1.01	0.988	0.979	0.995	1.007	0.6776
Q8DPR7	ATP-dependent helicase/deoxyribonuclease subunit B OS=Streptococcus pneumoniae (strain ATCC BAA-255 / R6) OX=171101 GN=rexB PE=3 SV=1	rexB	124.85	32	32	45	32	1.028	0.934	0.967	1.006	0.971	1.004	1.018	0.57926
Q8DPR8	Transposase OS=Streptococcus pneumoniae (strain ATCC BAA-255 / R6) OX=171101 GN=spr1038 PE=4 SV=1	spr1038	14.197	38.5	6	16	2	0.859	0.934	1.006	0.899	1.186	1.046	1.119	0.3072
Q8DPS0	Enolase OS=Streptococcus pneumoniae (strain ATCC BAA-255 / R6) OX=171101 GN=eno PE=1 SV=1	eno	47.102	78.8	30	643	30	0.944	0.968	0.959	1.051	1.065	1.03	1.096	0.00167955
Q8DPS3	Glycogen synthase OS=Streptococcus pneumoniae (strain ATCC BAA-255 / R6) OX=171101 GN=glgA PE=3 SV=1	glgA	54.167	28.5	12	22	12	0.952	1.07	0.938	1.122	1.223	1.174	1.189	0.022978
Q8DPS4	Required for glycogen biosynthesis OS=Streptococcus pneumoniae (strain ATCC BAA-255 / R6) OX=171101 GN=glgD PE=4 SV=1	glgD	42.581	52.2	15	42	15	0.922	1.104	0.908	1.225	1.186	1.193	1.228	0.080904
Q8DPS5	Glucose-1-phosphate adenylyltransferase OS=Streptococcus pneumoniae (strain ATCC BAA-255 / R6) OX=171101 GN=glgC PE=3 SV=1	glgC	41.572	33.9	11	34	11	0.939	1.07	0.94	1.113	1.105	1.155	1.144	0.040259
Q8DPS6	1,4-alpha-glucan branching enzyme GlgB OS=Streptococcus pneumoniae (strain ATCC BAA-255 / R6) OX=171101 GN=glgB PE=3 SV=1	glgB	75.542	29	15	24	15	1.006	1.086	0.98	1.145	1.176	1.161	1.133	0.0165028
Q8DPS7	NADP-dependent glyceraldehyde-3-phosphate dehydrogenase OS=Streptococcus pneumoniae (strain ATCC BAA-255 / R6) OX=171101 GN=gapN PE=3 SV=1	gapN	51.076	62.9	27	104	27	0.862	0.866	0.845	1.276	1.236	1.313	1.487	3.5651e-05
Q8DPS8	Thermostable pullulanase OS=Streptococcus pneumoniae (strain ATCC BAA-255 / R6) OX=171101 GN=pulI PE=3 SV=1	pulI	86.516	41.1	28	94	28	1.004	0.982	0.998	0.993	0.993	0.986	0.996	0.60026
Q8DPS9	DNA ligase OS=Streptococcus pneumoniae (strain ATCC BAA-255 / R6) OX=171101 GN=ligA PE=3 SV=1	ligA	72.245	62	36	92	36	1.092	1.027	1.027	0.938	0.932	0.942	0.894	0.032575
Q8DPT1	Transcriptional regulator OS=Streptococcus pneumoniae (strain ATCC BAA-255 / R6) OX=171101 GN=rggD PE=4 SV=1	rggD	35.218	23.2	8	17	8	1.057	1.05	0.982	0.999	0.975	0.957	0.949	0.121597
Q8DPT2	Uncharacterized protein OS=Streptococcus pneumoniae (strain ATCC BAA-255 / R6) OX=171101 GN=ABC-NBD PE=4 SV=1	ABC-NBD	72.039	48.7	33	74	33	1.022	1.079	1.007	0.934	0.92	0.917	0.892	0.006258
Q8DPT3	Histone-like DNA-binding protein OS=Streptococcus pneumoniae (strain ATCC BAA-255 / R6) OX=171101 GN=hlpA PE=3 SV=1	hlpA	9.65	84.6	11	88	11	1.075	1.035	1.003	1.064	0.977	1.017	0.982	0.60058
Q8DPT4	DegV domain-containing protein spr1019 OS=Streptococcus pneumoniae (strain ATCC BAA-255 / R6) OX=171101 GN=spr1019 PE=3 SV=1	spr1019	30.668	38.4	9	25	9	0.998	1.032	1.009	0.984	0.954	1.017	0.972	0.24814
Q8DPT5	DUF2179 domain-containing protein OS=Streptococcus pneumoniae (strain ATCC BAA-255 / R6) OX=171101 GN=spr1018 PE=4 SV=1	spr1018	31.281	12.4	4	7	4	1.055	1.022	0.959	1.011	1.011	0.99	0.992	0.8155
Q8DPT6	Riboflavin biosynthesis protein OS=Streptococcus pneumoniae (strain ATCC BAA-255 / R6) OX=171101 GN=mreA PE=3 SV=1	mreA	34.522	54.8	16	27	16	1.092	1.021	1.107	1.036	1.004	1.017	0.949	0.125444
Q8DPT7	Uncharacterized protein OS=Streptococcus pneumoniae (strain ATCC BAA-255 / R6) OX=171101 GN=spr1013 PE=4 SV=1	spr1013	12.744	13.2	2	5	2	1.085	0.945	1.036	0.88	0.796	0.879	0.833	0.025736
Q8DPT8	Uncharacterized protein OS=Streptococcus pneumoniae (strain ATCC BAA-255 / R6) OX=171101 GN=spr1011 PE=4 SV=1	spr1011	26.29	7.3	2	2	2	0.974	1.031	0.832	1.113	1.232	1.013	1.184	0.118503
Q8DPU0	Phosphate acetyltransferase OS=Streptococcus pneumoniae (strain ATCC BAA-255 / R6) OX=171101 GN=pta PE=4 SV=1	pta	35.123	43.8	14	58	14	0.955	0.991	0.891	1.169	1.155	1.204	1.244	0.0028443
Q8DPU1	Pseudouridine synthase OS=Streptococcus pneumoniae (strain ATCC BAA-255 / R6) OX=171101 GN=rluD PE=3 SV=1	rluD	33.893	13.4	3	5	3	0.896	0.897	1.016	1.18	1.153	1.061	1.208	0.02274
Q8DPU2	Similar to GTP pyrophosphokinase OS=Streptococcus pneumoniae (strain ATCC BAA-255 / R6) OX=171101 GN=spr1004 PE=4 SV=1	spr1004	26.182	28.7	6	11	6	1.004	0.994	1.032	1.091	1.107	1.17	1.112	0.0118761
Q8DPU3	CYTH domain-containing protein OS=Streptococcus pneumoniae (strain ATCC BAA-255 / R6) OX=171101 GN=spr1003 PE=4 SV=1	spr1003	22.347	38.1	7	24	7	1.019	1.029	0.994	0.999	1.028	0.969	0.985	0.48228
Q8DPU4	Pyridoxal-phosphate dependent aminotransferase OS=Streptococcus pneumoniae (strain ATCC BAA-255 / R6) OX=171101 GN=nifS PE=3 SV=1	nifS	40.748	22.6	6	14	6	1.036	1.052	0.996	1.009	1.018	1.042	0.995	0.8158
Q8DPU5	Redox-sensing transcriptional repressor Rex OS=Streptococcus pneumoniae (strain ATCC BAA-255 / R6) OX=171101 GN=rex PE=3 SV=1	rex	24.195	47.9	10	29	10	0.892	0.876	0.879	1.173	1.13	1.151	1.305	2.2779e-05
Q8DPU6	Glutamine amidotransferase type-1 domain-containing protein OS=Streptococcus pneumoniae (strain ATCC BAA-255 / R6) OX=171101 GN=spr0997 PE=4 SV=1	spr0997	25.816	45	10	38	10	0.87	0.924	0.962	1.12	1.141	1.108	1.222	0.0026974
Q8DPU8	ATP-dependent DNA helicase OS=Streptococcus pneumoniae (strain ATCC BAA-255 / R6) OX=171101 GN=pcrA PE=3 SV=1	pcrA	85.973	52.6	34	86	34	1.079	1.043	1.045	0.932	0.936	0.943	0.888	0.00049731
Q8DPV1	Methionine aminopeptidase OS=Streptococcus pneumoniae (strain ATCC BAA-255 / R6) OX=171101 GN=map PE=3 SV=1	map	31.65	59.1	15	61	15	0.957	1.002	0.983	1.033	1.022	1.045	1.054	0.023901
Q8DPV2	Uncharacterized protein OS=Streptococcus pneumoniae (strain ATCC BAA-255 / R6) OX=171101 GN=spr0991 PE=4 SV=1	spr0991	47.649	40.5	15	27	15	0.998	0.981	0.961	1.039	1.009	1.005	1.038	0.067403
Q8DPV3	N-acetyltransferase domain-containing protein OS=Streptococcus pneumoniae (strain ATCC BAA-255 / R6) OX=171101 GN=spr0990 PE=4 SV=1	spr0990	22.055	29.2	5	9	5	0.916	1.066	0.957	1.022	0.982	0.998	1.021	0.64528
Q8DPV4	UDP-N-acetylglucosamine 1-carboxyvinyltransferase 2 OS=Streptococcus pneumoniae (strain ATCC BAA-255 / R6) OX=171101 GN=murA2 PE=3 SV=1	murA2	45.01	59.7	23	90	22	0.964	0.971	1.011	0.959	0.973	0.956	0.98	0.27994
Q8DPV8	GTPase Obg OS=Streptococcus pneumoniae (strain ATCC BAA-255 / R6) OX=171101 GN=obg PE=3 SV=1	obg	48.42	53	22	79	22	0.959	1.002	0.969	0.952	0.952	0.96	0.977	0.16984
Q8DPV9	Alpha-galactosylglucosyldiacylglycerol synthase OS=Streptococcus pneumoniae (strain ATCC BAA-255 / R6) OX=171101 GN=cpoA PE=1 SV=1	cpoA	43.093	34.2	12	27	12	1.047	0.951	0.987	0.903	0.917	0.892	0.909	0.030819
Q8DPW0	FeS_assembly_P domain-containing protein OS=Streptococcus pneumoniae (strain ATCC BAA-255 / R6) OX=171101 GN=spr0980 PE=4 SV=1	spr0980	13.674	9.2	1	4	1	0.94	0.938	1.031	1.166	1.181	1.109	1.188	0.0091406
Q8DPW1	DNA primase OS=Streptococcus pneumoniae (strain ATCC BAA-255 / R6) OX=171101 GN=dnaG PE=3 SV=1	dnaG	67.907	28.6	16	23	16	0.973	0.942	0.918	1.088	1.058	1.038	1.124	0.0057207
Q8DPW2	ABC transporter domain-containing protein OS=Streptococcus pneumoniae (strain ATCC BAA-255 / R6) OX=171101 GN=ABC-NBD PE=4 SV=1	ABC-NBD	28.352	36.9	10	17	10	0.907	0.921	0.912	1.032	0.969	1.036	1.108	0.0098016
Q8DPW3	Uncharacterized protein OS=Streptococcus pneumoniae (strain ATCC BAA-255 / R6) OX=171101 GN=ABC-MSP PE=3 SV=1	ABC-MSP	30.4	3.1	1	2	1	0.907	0.857	0.856	1	1.066	1.106	1.211	0.0055607
Q8DPW4	Uncharacterized protein OS=Streptococcus pneumoniae (strain ATCC BAA-255 / R6) OX=171101 GN=ABC-SBP PE=4 SV=1	ABC-SBP	36.44	35.8	9	30	9	0.997	0.925	0.925	0.961	0.964	0.973	1.018	0.5427
Q8DPW5	Phosphoenolpyruvate carboxylase OS=Streptococcus pneumoniae (strain ATCC BAA-255 / R6) OX=171101 GN=ppc PE=3 SV=1	ppc	103.21	54.6	50	153	50	0.964	0.989	0.972	1.033	1.004	1.048	1.055	0.022376
Q8DPW6	Cell division protein FtsW OS=Streptococcus pneumoniae (strain ATCC BAA-255 / R6) OX=171101 GN=ftsW PE=3 SV=1	ftsW	45.434	7.3	3	7	3	0.969	1.037	0.924	0.977	0.996	1.042	1.029	0.48864
Q8DPX0	Nikkomycin biosynthesis protein, carboxylase OS=Streptococcus pneumoniae (strain ATCC BAA-255 / R6) OX=171101 GN=nikS PE=4 SV=1	nikS	45.862	19.5	7	9	7	0.922	0.888	0.866	1.178	1.013	1.036	1.206	0.021277
Q8DPX3	Uncharacterized protein OS=Streptococcus pneumoniae (strain ATCC BAA-255 / R6) OX=171101 GN=spr0962 PE=4 SV=1	spr0962	24.394	4.6	1	1	1	0.903	0.902	0.996	0.908	1.003	1.189	1.107	0.32222
Q8DPX5	Similar to positive transcriptional regulator MutR OS=Streptococcus pneumoniae (strain ATCC BAA-255 / R6) OX=171101 GN=mutR PE=4 SV=1	mutR	33.177	5.6	2	3	2	0.924	0.922	1.077	0.939	0.81	0.997	0.939	0.47336
Q8DPX8	Zeta_toxin domain-containing protein OS=Streptococcus pneumoniae (strain ATCC BAA-255 / R6) OX=171101 GN=spr0952 PE=4 SV=1	spr0952	29.044	27.3	7	10	7	0.991	0.987	0.986	1.046	1.079	1.022	1.062	0.0635
Q8DPX9	Neopullulanase OS=Streptococcus pneumoniae (strain ATCC BAA-255 / R6) OX=171101 GN=nplT PE=3 SV=1	nplT	68.491	5.3	3	3	3	1.184	1.091	1.01	0.996	1.008	1.06	0.933	0.2436
Q8DPY0	DAGKc domain-containing protein OS=Streptococcus pneumoniae (strain ATCC BAA-255 / R6) OX=171101 GN=spr0947 PE=4 SV=1	spr0947	34.736	40.2	12	30	12	1.213	1.158	1.282	1.139	1.131	1.146	0.935	0.1551
Q8DPY1	Uncharacterized protein OS=Streptococcus pneumoniae (strain ATCC BAA-255 / R6) OX=171101 GN=spr0946 PE=4 SV=1	spr0946	32.33	54.9	14	17	14	1.014	1.053	0.997	0.968	0.969	0.981	0.952	0.043817
Q8DPY2	Low similarity to site-specific recombinase OS=Streptococcus pneumoniae (strain ATCC BAA-255 / R6) OX=171101 GN=ccrB PE=4 SV=1	ccrB	64.486	9.1	4	5	4	1.02	1.163	0.838	0.92	0.959	0.96	0.94	0.63496
Q8DPY3	ABC transporter ATP-binding protein-iron transport OS=Streptococcus pneumoniae (strain ATCC BAA-255 / R6) OX=171101 GN=ABC-NBD PE=4 SV=1	ABC-NBD	29.662	44.3	11	26	11	1.033	1.053	1.015	1.119	1.136	1.109	1.085	0.003058
Q8DPY6	ABC transporter substrate-binding protein-iron transport OS=Streptococcus pneumoniae (strain ATCC BAA-255 / R6) OX=171101 GN=ABC-SBP PE=1 SV=1	ABC-SBP	37.506	44.9	18	78	18	1.058	1.027	1.052	0.977	0.99	0.994	0.944	0.0053432
Q8DPY7	Uncharacterized RNA methyltransferase spr0932 OS=Streptococcus pneumoniae (strain ATCC BAA-255 / R6) OX=171101 GN=spr0932 PE=3 SV=1	spr0932	61.805	50.6	24	48	24	1.044	1.022	1.011	0.974	0.944	1.016	0.954	0.108605
Q8DPY8	Uncharacterized protein OS=Streptococcus pneumoniae (strain ATCC BAA-255 / R6) OX=171101 GN=spr0931 PE=4 SV=1	spr0931	35.399	53.1	19	64	19	1.121	1.243	1.115	0.861	0.829	0.88	0.739	0.00156215
Q8DPY9	Pneumococcal vaccine antigen A OS=Streptococcus pneumoniae (strain ATCC BAA-255 / R6) OX=171101 GN=pvaA PE=4 SV=1	pvaA	22.988	27.5	5	9	5	0.974	1.084	0.892	1.157	1.034	1.014	1.086	0.29306
Q8DPZ0	Serine hydroxymethyltransferase OS=Streptococcus pneumoniae (strain ATCC BAA-255 / R6) OX=171101 GN=glyA PE=3 SV=1	glyA	45.256	59.1	26	100	26	0.976	0.997	0.995	1.02	0.993	1.028	1.025	0.124417
Q8DPZ1	N-acetyltransferase domain-containing protein OS=Streptococcus pneumoniae (strain ATCC BAA-255 / R6) OX=171101 GN=spr0927 PE=4 SV=1	spr0927	17.633	37.2	5	8	5	1.03	0.925	0.927	0.989	1.006	1.134	1.086	0.21726
Q8DPZ2	YrdC-like domain-containing protein OS=Streptococcus pneumoniae (strain ATCC BAA-255 / R6) OX=171101 GN=spr0926 PE=3 SV=1	spr0926	22.764	24.6	5	5	5	1.233	1.02	1.116	0.984	0.969	0.971	0.868	0.127742
Q8DPZ3	Release factor glutamine methyltransferase OS=Streptococcus pneumoniae (strain ATCC BAA-255 / R6) OX=171101 GN=prmC PE=3 SV=1	prmC	31.85	20.1	6	6	6	1.016	0.839	0.928	1.021	1.054	1.05	1.123	0.101878
Q8DPZ4	Peptide chain release factor 1 OS=Streptococcus pneumoniae (strain ATCC BAA-255 / R6) OX=171101 GN=prfA PE=3 SV=1	prfA	40.629	76.9	26	79	26	0.954	0.953	1.007	0.982	0.996	0.966	1.01	0.63124
Q8DPZ5	Spermine/spermidine acetyltransferase OS=Streptococcus pneumoniae (strain ATCC BAA-255 / R6) OX=171101 GN=bltD PE=4 SV=1	bltD	18.378	50.9	6	9	6	0.975	1.014	0.961	0.993	1.017	1.011	1.024	0.24392
Q8DPZ6	Thymidine kinase OS=Streptococcus pneumoniae (strain ATCC BAA-255 / R6) OX=171101 GN=tdk PE=3 SV=1	tdk	22.826	56.3	10	19	10	1.022	0.999	0.987	0.834	0.911	0.906	0.881	0.0138248
Q8DPZ8	tRNA modification GTPase MnmE OS=Streptococcus pneumoniae (strain ATCC BAA-255 / R6) OX=171101 GN=mnmE PE=3 SV=2	mnmE	50.533	52.3	23	68	23	1.152	1.143	1.146	1.069	1.056	1.056	0.924	7.7025e-05
Q8DPZ9	4-hydroxy-tetrahydrodipicolinate synthase OS=Streptococcus pneumoniae (strain ATCC BAA-255 / R6) OX=171101 GN=dapA PE=3 SV=1	dapA	33.893	45	12	37	12	0.935	0.984	0.956	1.242	1.149	1.24	1.263	0.00141662
Q8DQ00	Aspartate-semialdehyde dehydrogenase OS=Streptococcus pneumoniae (strain ATCC BAA-255 / R6) OX=171101 GN=asd PE=1 SV=1	asd	38.924	56.4	15	54	15	0.956	0.982	0.968	1.166	1.169	1.188	1.212	3.9086e-05
Q8DQ01	Citrulline cluster-linked protein OS=Streptococcus pneumoniae (strain ATCC BAA-255 / R6) OX=171101 GN=ccl PE=4 SV=1	ccl	21.674	11.9	2	5	2	1.031	0.965	0.985	0.889	1.023	0.953	0.961	0.4143
Q8DQ04	Ferrochelatase OS=Streptococcus pneumoniae (strain ATCC BAA-255 / R6) OX=171101 GN=hemH PE=3 SV=1	hemH	42.455	30.8	10	14	10	0.78	0.836	0.754	1.31	1.275	1.321	1.648	0.000100089
Q8DQ05	Peptidase T OS=Streptococcus pneumoniae (strain ATCC BAA-255 / R6) OX=171101 GN=pepT PE=3 SV=1	pepT	44.771	54.7	19	90	19	0.979	1.026	1.013	0.995	1.023	1.057	1.019	0.45274
Q8DQ07	Pneumococcal histidine triad protein E OS=Streptococcus pneumoniae (strain ATCC BAA-255 / R6) OX=171101 GN=phtE PE=4 SV=1	phtE	114.62	32	27	50	27	1.001	1.005	0.99	0.955	0.976	0.994	0.976	0.124182
Q8DQ08	Pneumococcal histidine triad protein D OS=Streptococcus pneumoniae (strain ATCC BAA-255 / R6) OX=171101 GN=phtD PE=1 SV=1	phtD	95.225	30.6	29	60	10	0.975	0.977	0.935	0.902	0.888	0.932	0.943	0.043521
Q8DQ09	Lipoprotein OS=Streptococcus pneumoniae (strain ATCC BAA-255 / R6) OX=171101 GN=lmb PE=1 SV=1	lmb	34.699	44.4	13	27	13	0.964	0.865	0.912	0.968	0.98	1.006	1.078	0.085325
Q8DQ10	Thioredoxin domain-containing protein OS=Streptococcus pneumoniae (strain ATCC BAA-255 / R6) OX=171101 GN=spr0904 PE=4 SV=1	spr0904	21.361	61.8	9	21	9	1.097	1.1	1.152	1.078	1.138	1.12	0.996	0.87152
Q8DQ14	DNA polymerase III, epsilon chain OS=Streptococcus pneumoniae (strain ATCC BAA-255 / R6) OX=171101 GN=dnaQ PE=4 SV=1	dnaQ	23.7	48.1	7	13	7	0.924	1.009	0.97	1.072	0.992	1.031	1.066	0.131198
Q8DQ15	DUF536 domain-containing protein OS=Streptococcus pneumoniae (strain ATCC BAA-255 / R6) OX=171101 GN=spr0895 PE=4 SV=1	spr0895	18.97	59.5	17	50	17	1.005	1.014	0.975	0.937	0.938	0.951	0.944	0.0107838
Q8DQ17	Nudix hydrolase domain-containing protein OS=Streptococcus pneumoniae (strain ATCC BAA-255 / R6) OX=171101 GN=spr0892 PE=4 SV=1	spr0892	20.542	62.4	10	21	10	1.069	1.004	1.012	0.959	0.927	0.987	0.931	0.056644
Q8DQ18	Bifunctional protein GlmU OS=Streptococcus pneumoniae (strain ATCC BAA-255 / R6) OX=171101 GN=glmU PE=1 SV=2	glmU	49.427	37.5	16	54	16	1.062	0.967	1.012	0.935	0.957	0.927	0.927	0.058756
Q8DQ20	Cys-tRNA(Pro)/Cys-tRNA(Cys) deacylase OS=Streptococcus pneumoniae (strain ATCC BAA-255 / R6) OX=171101 GN=ebsC PE=3 SV=1	ebsC	17.582	54.4	9	19	9	1.013	1.014	0.991	0.995	1.007	0.982	0.989	0.33858
Q8DQ21	Phosphoglycerate mutase OS=Streptococcus pneumoniae (strain ATCC BAA-255 / R6) OX=171101 GN=gpmB PE=4 SV=1	gpmB	23.334	49.5	8	18	8	1.076	0.948	0.952	0.984	0.943	0.936	0.962	0.4488
Q8DQ24	Foldase protein PrsA OS=Streptococcus pneumoniae (strain ATCC BAA-255 / R6) OX=171101 GN=prsA PE=3 SV=1	prsA	34.439	76.4	29	185	29	1.104	1.045	1.047	0.805	0.826	0.846	0.775	0.00037945
Q8DQ25	Uncharacterized protein OS=Streptococcus pneumoniae (strain ATCC BAA-255 / R6) OX=171101 GN=spr0883 PE=4 SV=1	spr0883	26.868	32.5	8	17	8	1.008	1.041	1.055	0.953	0.985	0.971	0.937	0.0173762
Q8DQ26	Group B oligopeptidase OS=Streptococcus pneumoniae (strain ATCC BAA-255 / R6) OX=171101 GN=pepB PE=3 SV=1	pepB	69.863	40	23	62	23	1.026	0.967	1.06	1.04	1.032	1.017	1.012	0.67722
Q8DQ28	Tellurite resistance OS=Streptococcus pneumoniae (strain ATCC BAA-255 / R6) OX=171101 GN=tehB PE=4 SV=1	tehB	32.944	26.4	8	19	8	1	1.049	1.071	1.018	1.042	1.078	1.006	0.83354
Q8DQ29	SsrA-binding protein OS=Streptococcus pneumoniae (strain ATCC BAA-255 / R6) OX=171101 GN=smpB PE=3 SV=1	smpB	17.747	20	2	6	2	1.018	1.029	1.029	0.959	1.031	0.979	0.965	0.175779
Q8DQ30	Ribonuclease R OS=Streptococcus pneumoniae (strain ATCC BAA-255 / R6) OX=171101 GN=rnr PE=3 SV=1	rnr	89.136	38.5	30	73	30	1.061	1.016	1.035	1.024	0.993	1.042	0.983	0.41304
Q8DQ31	Protein-export membrane protein SecG OS=Streptococcus pneumoniae (strain ATCC BAA-255 / R6) OX=171101 GN=secG PE=3 SV=1	secG	8.5501	35.1	3	6	3	1.195	0.773	0.964	0.569	0.863	0.986	0.825	0.38396
Q8DQ32	Dephospho-CoA kinase OS=Streptococcus pneumoniae (strain ATCC BAA-255 / R6) OX=171101 GN=coaE PE=3 SV=2	coaE	22.947	40.3	9	9	9	1.053	0.982	0.94	1.008	1.144	0.94	1.039	0.6128
Q8DQ33	Formamidopyrimidine-DNA glycosylase OS=Streptococcus pneumoniae (strain ATCC BAA-255 / R6) OX=171101 GN=mutM PE=3 SV=3	mutM	31.171	39.4	9	16	9	0.984	0.999	0.979	0.97	0.997	0.982	0.996	0.6809
Q8DQ35	Endoribonuclease YbeY OS=Streptococcus pneumoniae (strain ATCC BAA-255 / R6) OX=171101 GN=ybeY PE=3 SV=1	ybeY	19.245	33.9	6	30	6	0.983	1.068	1.02	0.968	0.959	1.043	0.967	0.40134
Q8DQ36	Rqc2 homolog RqcH OS=Streptococcus pneumoniae (strain ATCC BAA-255 / R6) OX=171101 GN=rqcH PE=1 SV=2	rqcH	63.307	41.6	25	53	25	1.017	0.978	0.991	0.914	0.917	0.917	0.92	0.0188035
Q8DQ37	Dihydroorotate dehydrogenase B (NAD(+)), catalytic subunit OS=Streptococcus pneumoniae (strain ATCC BAA-255 / R6) OX=171101 GN=pyrDB PE=3 SV=2	pyrDB	33.167	40.7	10	23	10	1.034	1.028	1.033	0.9	0.82	0.862	0.834	0.021257
Q8DQ38	Dihydroorotate dehydrogenase B (NAD(+)), electron transfer subunit OS=Streptococcus pneumoniae (strain ATCC BAA-255 / R6) OX=171101 GN=pyrK PE=3 SV=2	pyrK	27.77	39.5	9	14	9	1.122	1.062	1.061	0.907	0.861	0.914	0.827	0.00193764
Q8DQ39	Lactoylglutathione lyase OS=Streptococcus pneumoniae (strain ATCC BAA-255 / R6) OX=171101 GN=lguL PE=4 SV=1	lguL	16.512	27.3	3	16	3	1.221	1.123	1.278	1.052	1.028	0.997	0.85	0.0167407
Q8DQ46	PhoH-like protein OS=Streptococcus pneumoniae (strain ATCC BAA-255 / R6) OX=171101 GN=phoL PE=4 SV=1	phoL	36.271	52.8	13	35	13	0.98	0.959	0.993	0.973	1.01	0.98	1.011	0.53048
Q8DQ47	UPF0346 protein spr0848 OS=Streptococcus pneumoniae (strain ATCC BAA-255 / R6) OX=171101 GN=spr0848 PE=3 SV=1	spr0848	8.4352	21.1	1	3	1	0.948	0.998	1.101	1.158	0.974	0.951	1.012	0.90398
Q8DQ48	Uncharacterized protein OS=Streptococcus pneumoniae (strain ATCC BAA-255 / R6) OX=171101 GN=spr0847 PE=3 SV=1	spr0847	33.873	39.7	14	25	14	0.972	0.998	0.986	1.022	1.06	1.071	1.067	0.0162372
Q8DQ49	Ribosome-recycling factor OS=Streptococcus pneumoniae (strain ATCC BAA-255 / R6) OX=171101 GN=frr PE=3 SV=1	frr	20.642	79.5	16	96	16	1.038	1.028	1.01	1.021	0.992	1.006	0.981	0.180436
Q8DQ50	Uridylate kinase OS=Streptococcus pneumoniae (strain ATCC BAA-255 / R6) OX=171101 GN=pyrH PE=3 SV=1	pyrH	26.692	37.7	10	40	10	1.049	1	0.991	0.964	0.946	0.942	0.938	0.028764
Q8DQ51	Methylenetetrahydrofolate--tRNA-(uracil-5-)-methyltransferase TrmFO OS=Streptococcus pneumoniae (strain ATCC BAA-255 / R6) OX=171101 GN=trmFO PE=3 SV=1	trmFO	49.286	61.9	21	70	21	1.024	1.122	1.082	0.986	0.963	0.979	0.907	0.024302
Q8DQ54	Uncharacterized protein OS=Streptococcus pneumoniae (strain ATCC BAA-255 / R6) OX=171101 GN=spr0839 PE=4 SV=1	spr0839	21.597	30.4	7	15	7	0.966	0.999	0.986	1.075	1.085	1.07	1.095	0.00103763
Q8DQ55	Ribosomal RNA small subunit methyltransferase I OS=Streptococcus pneumoniae (strain ATCC BAA-255 / R6) OX=171101 GN=rsmI PE=3 SV=1	rsmI	32.398	38.1	11	20	11	1.032	1.012	1	0.911	0.922	0.918	0.904	0.00050159
Q8DQ56	Initiation-control protein YabA OS=Streptococcus pneumoniae (strain ATCC BAA-255 / R6) OX=171101 GN=spr0837 PE=3 SV=2	spr0837	12.411	32.4	3	7	3	1.062	0.938	0.978	0.906	0.903	0.932	0.92	0.096945
Q8DQ57	DNA polymerase III, delta' subunit OS=Streptococcus pneumoniae (strain ATCC BAA-255 / R6) OX=171101 GN=holB PE=4 SV=1	holB	34.382	16.2	6	8	6	1.102	1.033	1.032	0.908	0.899	0.883	0.849	0.0021755
Q8DQ58	Thymidylate kinase OS=Streptococcus pneumoniae (strain ATCC BAA-255 / R6) OX=171101 GN=tmk PE=3 SV=1	tmk	23.339	52.4	11	20	11	0.997	1.027	0.967	0.895	0.895	0.947	0.915	0.025678
Q8DQ59	Pyrroline-5-carboxylate reductase OS=Streptococcus pneumoniae (strain ATCC BAA-255 / R6) OX=171101 GN=proC PE=3 SV=1	proC	27.98	21.9	4	10	4	1.073	0.987	1.035	0.889	0.924	0.964	0.897	0.032258
Q8DQ60	Gamma-glutamyl phosphate reductase OS=Streptococcus pneumoniae (strain ATCC BAA-255 / R6) OX=171101 GN=proA PE=3 SV=1	proA	45.225	42.9	21	58	21	1.03	1.004	0.964	0.954	0.955	0.956	0.956	0.144842
Q8DQ61	Glutamate 5-kinase OS=Streptococcus pneumoniae (strain ATCC BAA-255 / R6) OX=171101 GN=proB PE=3 SV=2	proB	39.883	32.2	7	18	7	1.012	0.961	1.037	0.952	0.956	0.927	0.942	0.071538
Q8DQ62	Teichoic acid phosphorylcholine esterase/choline binding protein E (CbpE) OS=Streptococcus pneumoniae (strain ATCC BAA-255 / R6) OX=171101 GN=lytD PE=1 SV=1	lytD	72.117	23.6	15	23	15	0.947	0.95	1.07	1.011	1.041	0.994	1.027	0.54872
Q8DQ63	Pseudouridine synthase OS=Streptococcus pneumoniae (strain ATCC BAA-255 / R6) OX=171101 GN=rluD PE=3 SV=1	rluD	32.878	44.4	13	27	13	1.021	0.972	1.019	0.952	0.972	0.969	0.96	0.08174
Q8DQ64	Lipoprotein signal peptidase OS=Streptococcus pneumoniae (strain ATCC BAA-255 / R6) OX=171101 GN=lspA PE=3 SV=1	lspA	17.15	8.5	1	3	1	1.012	1.025	0.97	0.968	0.862	0.836	0.887	0.062499
Q8DQ65	Regulatory function on capsule expression in group B streptococci OS=Streptococcus pneumoniae (strain ATCC BAA-255 / R6) OX=171101 GN=cpsY PE=3 SV=1	cpsY	34.907	29.8	8	16	8	0.868	0.897	1.105	1.056	1.067	1.056	1.108	0.28938
Q8DQ66	Uncharacterized protein OS=Streptococcus pneumoniae (strain ATCC BAA-255 / R6) OX=171101 GN=spr0824 PE=4 SV=1	spr0824	29.822	31.2	7	19	7	0.945	0.958	0.918	1.117	1.097	1.134	1.187	0.00041583
Q8DQ67	Beta-alanine synthase or beta-ureidopropionase OS=Streptococcus pneumoniae (strain ATCC BAA-255 / R6) OX=171101 GN=but PE=4 SV=1	but	33.153	49.8	11	36	11	0.982	0.931	1.107	1.02	0.975	0.934	0.97	0.64318
Q8DQ68	Putative agmatine deiminase OS=Streptococcus pneumoniae (strain ATCC BAA-255 / R6) OX=171101 GN=aguA PE=3 SV=1	aguA	40.368	37.7	11	29	11	0.974	0.93	0.969	0.981	0.992	0.961	1.021	0.28966
Q8DQ69	Carboxynorspermidine decarboxylase OS=Streptococcus pneumoniae (strain ATCC BAA-255 / R6) OX=171101 GN=nspC PE=4 SV=1	nspC	41.983	46.1	14	23	14	0.946	0.934	0.945	0.929	0.924	0.949	0.992	0.41808
Q8DQ70	Uncharacterized protein OS=Streptococcus pneumoniae (strain ATCC BAA-255 / R6) OX=171101 GN=spr0820 PE=4 SV=1	spr0820	46.919	40.6	15	65	15	0.889	0.899	0.969	0.991	1.075	0.996	1.111	0.049775
Q8DQ73	Lysine decarboxylase OS=Streptococcus pneumoniae (strain ATCC BAA-255 / R6) OX=171101 GN=cad PE=4 SV=1	cad	53.901	43.8	19	40	19	0.934	0.942	0.962	0.944	0.963	0.945	1.005	0.67308
Q8DQ76	FtsX domain-containing protein OS=Streptococcus pneumoniae (strain ATCC BAA-255 / R6) OX=171101 GN=ABC-MSD PE=4 SV=1	ABC-MSD	74.508	7.6	5	7	5	0.962	0.959	0.922	1.094	1.149	1.13	1.186	0.00100011
Q8DQ77	ABC transporter domain-containing protein OS=Streptococcus pneumoniae (strain ATCC BAA-255 / R6) OX=171101 GN=ABC-NBD PE=4 SV=1	ABC-NBD	30.4	40.2	8	16	8	0.976	1.007	1.025	1.124	1.056	1.06	1.077	0.040256
Q8DQ79	Toxin expression-transcriptional accessory protein OS=Streptococcus pneumoniae (strain ATCC BAA-255 / R6) OX=171101 GN=tex PE=4 SV=1	tex	79.641	42.8	34	72	34	1.137	1.076	1.14	0.808	0.806	0.809	0.723	0.0033618
Q8DQ82	Uncharacterized protein OS=Streptococcus pneumoniae (strain ATCC BAA-255 / R6) OX=171101 GN=spr0804 PE=4 SV=1	spr0804	31.09	25.8	4	8	4	1.137	1.032	1.033	1.033	1.128	1.058	1.005	0.89838
Q8DQ84	Pyruvate kinase OS=Streptococcus pneumoniae (strain ATCC BAA-255 / R6) OX=171101 GN=pykF PE=3 SV=1	pykF	54.754	70.1	37	438	37	0.996	1.06	1.037	0.829	0.84	0.846	0.813	0.00042081
Q8DQ85	ATP-dependent 6-phosphofructokinase OS=Streptococcus pneumoniae (strain ATCC BAA-255 / R6) OX=171101 GN=pfkA PE=3 SV=1	pfkA	35.213	59.1	18	124	18	1.001	1.002	1.038	0.837	0.882	0.861	0.848	0.00103733
Q8DQ86	DNA polymerase III subunit alpha OS=Streptococcus pneumoniae (strain ATCC BAA-255 / R6) OX=171101 GN=dnaE PE=4 SV=1	dnaE	119.22	29.9	31	45	31	1.013	0.971	0.947	0.963	0.99	0.994	1.005	0.80762
Q8DQ87	Xaa-Pro dipeptidyl-peptidase OS=Streptococcus pneumoniae (strain ATCC BAA-255 / R6) OX=171101 GN=pepX PE=3 SV=2	pepX	86.86	23	17	30	17	1.029	0.953	0.941	1.05	1.01	1.015	1.052	0.167442
Q8DQ88	Arginine repressor OS=Streptococcus pneumoniae (strain ATCC BAA-255 / R6) OX=171101 GN=argR PE=3 SV=1	argR	17.841	39.7	7	12	7	0.921	0.856	0.91	1.054	1.085	1.052	1.188	0.0022413
Q8DQ89	Type 1 restriction modification system endonuclease R OS=Streptococcus pneumoniae (strain ATCC BAA-255 / R6) OX=171101 GN=hsdR PE=4 SV=1	hsdR	129.23	50.6	54	111	54	0.934	0.938	0.952	1.025	1.015	1.031	1.087	0.00033984
Q8DQ91	Type I restriction modification enzyme methylase subunit OS=Streptococcus pneumoniae (strain ATCC BAA-255 / R6) OX=171101 GN=hsdM PE=4 SV=1	hsdM	56.662	52.1	27	77	27	0.988	1.029	1.019	1.049	1.049	1.058	1.04	0.036483
Q8DQ92	Probable tRNA sulfurtransferase OS=Streptococcus pneumoniae (strain ATCC BAA-255 / R6) OX=171101 GN=thiI PE=3 SV=1	thiI	45.146	54.7	20	42	20	1.081	1.018	1.055	0.962	0.993	0.964	0.925	0.0187972
Q8DQ93	Probable pyridoxal-phosphate dependent aminotransferase OS=Streptococcus pneumoniae (strain ATCC BAA-255 / R6) OX=171101 GN=spr0783 PE=3 SV=1	spr0783	41.763	34.2	14	22	14	1.085	1.045	1.05	0.991	0.988	0.947	0.92	0.0114561
Q8DQ95	Fructose specific-phosphotransferase system IIBC component OS=Streptococcus pneumoniae (strain ATCC BAA-255 / R6) OX=171101 GN=fruA PE=4 SV=1	fruA	66.934	34	22	132	22	0.973	1.085	1.068	1.181	1.298	1.253	1.194	0.0153771
Q8DQ96	Tagatose-6-phosphate kinase OS=Streptococcus pneumoniae (strain ATCC BAA-255 / R6) OX=171101 GN=fruB PE=3 SV=1	fruB	32.651	61.7	17	72	17	1.031	1.13	1.073	1.171	1.248	1.234	1.13	0.020819
Q8DQ97	Transcriptional repressor of the fructose operon OS=Streptococcus pneumoniae (strain ATCC BAA-255 / R6) OX=171101 GN=fruR PE=4 SV=1	fruR	27.277	54.9	11	36	11	0.943	1.119	1.025	1.146	1.214	1.271	1.176	0.047056
Q8DQ98	Uncharacterized protein OS=Streptococcus pneumoniae (strain ATCC BAA-255 / R6) OX=171101 GN=spr0777 PE=4 SV=1	spr0777	41.479	6.2	3	5	3	1.008	1.003	0.94	0.887	0.92	0.941	0.931	0.066176
Q8DQ99	D-alanyl-D-alanine carboxypeptidase OS=Streptococcus pneumoniae (strain ATCC BAA-255 / R6) OX=171101 GN=dacA PE=1 SV=1	dacA	45.22	47	17	46	17	1.14	1.039	1.109	0.837	0.883	0.841	0.779	0.00152456
Q8DQA0	Uncharacterized protein OS=Streptococcus pneumoniae (strain ATCC BAA-255 / R6) OX=171101 GN=spr0775 PE=4 SV=1	spr0775	52.676	61.7	28	119	28	1.277	1.228	1.305	1.231	1.248	1.209	0.968	0.181978
Q8DQA1	NifU protein OS=Streptococcus pneumoniae (strain ATCC BAA-255 / R6) OX=171101 GN=nifU PE=4 SV=1	nifU	16.045	30.8	6	12	6	1.141	1.151	1.391	1.041	1.244	1.043	0.904	0.3144
Q8DQA2	Cysteine desulfurase OS=Streptococcus pneumoniae (strain ATCC BAA-255 / R6) OX=171101 GN=spr0773 PE=3 SV=1	spr0773	45.134	42.6	16	36	16	1.27	1.218	1.253	1.225	1.28	1.239	1.001	0.9676
Q8DQA3	Uncharacterized protein OS=Streptococcus pneumoniae (strain ATCC BAA-255 / R6) OX=171101 GN=spr0772 PE=4 SV=1	spr0772	46.296	40.5	15	55	15	1.275	1.272	1.339	1.251	1.203	1.216	0.944	0.048999
Q8DQA4	ABC transporter domain-containing protein OS=Streptococcus pneumoniae (strain ATCC BAA-255 / R6) OX=171101 GN=ABC-NBD PE=4 SV=1	ABC-NBD	29.192	63.9	17	95	17	1.295	1.267	1.308	1.172	1.175	1.19	0.914	0.00102419
Q8DQA5	DNA polymerase III subunit gamma/tau OS=Streptococcus pneumoniae (strain ATCC BAA-255 / R6) OX=171101 GN=dnaX PE=3 SV=1	dnaX	60.826	38.7	19	36	19	1.05	1.06	1.095	0.889	0.883	0.885	0.829	0.0046796
Q8DQA6	GAF domain-containing protein OS=Streptococcus pneumoniae (strain ATCC BAA-255 / R6) OX=171101 GN=spr0768 PE=1 SV=1	spr0768	18.421	21.8	4	16	4	0.92	1.034	1.095	0.961	0.968	0.918	0.934	0.28624
Q8DQB0	Uncharacterized protein OS=Streptococcus pneumoniae (strain ATCC BAA-255 / R6) OX=171101 GN=spr0761 PE=4 SV=1	spr0761	32.775	13	5	13	5	0.95	0.877	1.05	0.811	0.987	0.941	0.952	0.56116
Q8DQB1	Uncharacterized protein OS=Streptococcus pneumoniae (strain ATCC BAA-255 / R6) OX=171101 GN=spr0760 PE=4 SV=1	spr0760	25.851	19.5	5	9	5	0.979	0.862	0.917	0.917	0.964	0.979	1.037	0.42202
Q8DQB3	Branched-chain-amino-acid aminotransferase OS=Streptococcus pneumoniae (strain ATCC BAA-255 / R6) OX=171101 GN=ilvE PE=3 SV=1	ilvE	37.501	28.8	8	27	8	0.986	0.944	0.978	0.982	1.039	1.06	1.059	0.096039
Q8DQB4	DNA topoisomerase 4 subunit A OS=Streptococcus pneumoniae (strain ATCC BAA-255 / R6) OX=171101 GN=parC PE=3 SV=1	parC	93.446	36.1	32	63	32	1.005	0.985	0.997	0.872	0.88	0.909	0.891	0.00113869
Q8DQB5	DNA topoisomerase 4 subunit B OS=Streptococcus pneumoniae (strain ATCC BAA-255 / R6) OX=171101 GN=parE PE=1 SV=1	parE	71.665	38.8	32	62	32	1.002	0.991	1.046	0.857	0.907	0.88	0.87	0.0039
Q8DQB9	ABC transporter membrane-spanning permease-ribose/galactose transport OS=Streptococcus pneumoniae (strain ATCC BAA-255 / R6) OX=171101 GN=ABC-MSP PE=3 SV=1	ABC-MSP	33.735	11.9	3	10	3	1.008	0.935	0.914	0.909	0.904	0.978	0.977	0.58454
Q8DQC0	ABC transporter membrane-spanning permease-ribose/galactose transport OS=Streptococcus pneumoniae (strain ATCC BAA-255 / R6) OX=171101 GN=ABC-MSP PE=3 SV=1	ABC-MSP	38.706	15.2	4	9	4	0.951	0.913	1.001	0.903	0.883	0.997	0.971	0.55184
Q8DQC1	ABC transporter ATP-binding protein-ribose/galactose transport OS=Streptococcus pneumoniae (strain ATCC BAA-255 / R6) OX=171101 GN=ABC-NBD PE=4 SV=1	ABC-NBD	55.063	51.1	25	93	25	1.014	0.984	0.99	0.933	0.929	0.935	0.936	0.0021381
Q8DQC2	Bmp domain-containing protein OS=Streptococcus pneumoniae (strain ATCC BAA-255 / R6) OX=171101 GN=spr0747 PE=4 SV=1	spr0747	39.505	64.4	25	195	25	1.022	0.999	1.03	0.867	0.895	0.87	0.863	0.00040474
Q8DQC3	Cytidine deaminase OS=Streptococcus pneumoniae (strain ATCC BAA-255 / R6) OX=171101 GN=cdd PE=3 SV=1	cdd	14.175	76.7	6	12	6	0.917	0.865	1.031	1.09	1.177	1.075	1.188	0.041477
Q8DQC4	Deoxyribose-phosphate aldolase OS=Streptococcus pneumoniae (strain ATCC BAA-255 / R6) OX=171101 GN=deoC PE=3 SV=1	deoC	22.96	85	16	49	16	0.992	1.075	1.007	1.003	1.004	1.024	0.986	0.625
Q8DQC5	Pyrimidine nucleoside phosphorylase OS=Streptococcus pneumoniae (strain ATCC BAA-255 / R6) OX=171101 GN=pdp PE=3 SV=1	pdp	46.159	40.2	16	40	15	0.966	0.977	0.969	1.036	0.996	1.023	1.049	0.0167419
Q8DQC6	MTS domain-containing protein OS=Streptococcus pneumoniae (strain ATCC BAA-255 / R6) OX=171101 GN=spr0743 PE=4 SV=1	spr0743	21.752	61.2	12	29	12	0.985	0.978	0.968	0.988	0.986	1.007	1.017	0.11468
Q8DQC7	Pantothenate kinase OS=Streptococcus pneumoniae (strain ATCC BAA-255 / R6) OX=171101 GN=coaA PE=3 SV=2	coaA	35.528	35.3	10	20	10	0.935	0.957	0.903	1.029	1.091	1.06	1.138	0.0056772
Q8DQC8	Modulates DNA topology OS=Streptococcus pneumoniae (strain ATCC BAA-255 / R6) OX=171101 GN=flaR PE=4 SV=1	flaR	21.135	19	4	4	4	1.22	1.036	1.016	1.069	1.13	0.997	0.977	0.77016
Q8DQD0	Phosphopentomutase OS=Streptococcus pneumoniae (strain ATCC BAA-255 / R6) OX=171101 GN=deoB PE=1 SV=2	deoB	44.154	57.1	19	82	19	0.967	1.042	0.96	1.062	1.045	1.075	1.072	0.063502
Q8DQD1	Ribose-5-phosphate isomerase A OS=Streptococcus pneumoniae (strain ATCC BAA-255 / R6) OX=171101 GN=rpiA PE=3 SV=2	rpiA	24.792	20.3	5	11	5	0.951	0.996	1.106	0.979	1.015	0.977	0.973	0.61328
Q8DQD2	ADP-dependent (S)-NAD(P)H-hydrate dehydratase OS=Streptococcus pneumoniae (strain ATCC BAA-255 / R6) OX=171101 GN=nnrD PE=3 SV=1	nnrD	31.44	37.6	8	14	8	1.003	0.904	0.978	1.013	0.953	1.03	1.038	0.3854
Q8DQD3	Bifunctional protein FolD OS=Streptococcus pneumoniae (strain ATCC BAA-255 / R6) OX=171101 GN=folD PE=3 SV=2	folD	30.679	39.3	9	26	9	1.001	1.012	1.014	0.901	0.936	0.94	0.917	0.0035587
Q8DQD4	ABC transporter ATP-binding protein-glutamine transport OS=Streptococcus pneumoniae (strain ATCC BAA-255 / R6) OX=171101 GN=glnQ PE=4 SV=1	glnQ	27.117	33.2	11	29	11	1.08	1.105	0.976	0.915	0.904	0.894	0.858	0.0173832
Q8DQD5	ABC transporter membrane-spanning permease-glutamine transport OS=Streptococcus pneumoniae (strain ATCC BAA-255 / R6) OX=171101 GN=glnP PE=3 SV=1	glnP	25.203	13.5	4	12	4	1.029	1.056	1.024	0.922	0.919	0.956	0.9	0.0026177
Q8DQD6	Uncharacterized protein OS=Streptococcus pneumoniae (strain ATCC BAA-255 / R6) OX=171101 GN=spr0726 PE=4 SV=1	spr0726	8.8378	61.8	6	44	6	0.915	1.03	0.98	0.975	0.973	1.009	1.011	0.7591
Q8DQD7	ATP dependent protease OS=Streptococcus pneumoniae (strain ATCC BAA-255 / R6) OX=171101 GN=clpE PE=3 SV=1	clpE	83.839	60.1	41	128	40	1.078	1.151	1.063	1.014	0.988	1.007	0.914	0.025479
Q8DQE1	Nudix hydrolase domain-containing protein OS=Streptococcus pneumoniae (strain ATCC BAA-255 / R6) OX=171101 GN=spr0721 PE=3 SV=1	spr0721	16.477	5	1	1	1	0.84	1.121	1.457	0.814	0.9	0.646	0.69	0.130502
Q8DQE5	Septation ring formation regulator EzrA OS=Streptococcus pneumoniae (strain ATCC BAA-255 / R6) OX=171101 GN=ezrA PE=3 SV=2	ezrA	66.52	45.9	24	87	24	1	0.983	1.025	0.978	0.982	0.979	0.977	0.199422
Q8DQE6	Phosphoglycolate phosphatase OS=Streptococcus pneumoniae (strain ATCC BAA-255 / R6) OX=171101 GN=gph PE=4 SV=1	gph	21.476	34.7	5	13	5	1.07	1.055	1.066	1.009	0.981	0.977	0.93	0.0026756
Q8DQE7	4-methyl-5(B-hydroxyethyl)-thiazole monophosphate biosynthesis protein OS=Streptococcus pneumoniae (strain ATCC BAA-255 / R6) OX=171101 GN=thiJ PE=4 SV=1	thiJ	20.182	55.4	8	23	8	0.959	1.001	0.957	1.004	0.966	1.017	1.024	0.32828
Q8DQE9	3'-5' exonuclease DinG OS=Streptococcus pneumoniae (strain ATCC BAA-255 / R6) OX=171101 GN=dinG PE=3 SV=1	dinG	93.487	32.1	25	45	25	1.09	0.97	0.985	0.887	0.887	0.903	0.879	0.026321
Q8DQF0	Uncharacterized protein OS=Streptococcus pneumoniae (strain ATCC BAA-255 / R6) OX=171101 GN=spr0710 PE=4 SV=1	spr0710	41.215	41.6	11	39	11	0.989	1.055	0.994	0.913	0.87	0.875	0.875	0.006579
Q8DQF1	Aminopeptidase OS=Streptococcus pneumoniae (strain ATCC BAA-255 / R6) OX=171101 GN=pepN PE=3 SV=1	pepN	95.349	56.7	44	278	44	0.955	1.005	0.98	1.096	1.077	1.062	1.1	0.005237
Q8DQF2	ASCH domain-containing protein OS=Streptococcus pneumoniae (strain ATCC BAA-255 / R6) OX=171101 GN=spr0705 PE=4 SV=1	spr0705	16.551	27.4	4	8	4	0.815	0.825	0.946	0.882	0.971	0.933	1.077	0.2413
Q8DQF3	Nudix hydrolase domain-containing protein OS=Streptococcus pneumoniae (strain ATCC BAA-255 / R6) OX=171101 GN=spr0702 PE=4 SV=1	spr0702	18.24	44	6	9	6	0.93	0.945	0.99	0.992	1.012	1.011	1.052	0.060859
Q8DQF4	Aldo_ket_red domain-containing protein OS=Streptococcus pneumoniae (strain ATCC BAA-255 / R6) OX=171101 GN=spr0699 PE=4 SV=1	spr0699	35.267	37.9	13	33	13	0.965	0.975	0.955	0.98	1.013	1.015	1.039	0.041124
Q8DQF5	Uncharacterized protein OS=Streptococcus pneumoniae (strain ATCC BAA-255 / R6) OX=171101 GN=spr0698 PE=4 SV=1	spr0698	33.426	12	3	4	3	0.915	0.896	0.828	1.05	0.989	1.068	1.177	0.0129427
Q8DQF6	PadR domain-containing protein OS=Streptococcus pneumoniae (strain ATCC BAA-255 / R6) OX=171101 GN=spr0697 PE=4 SV=1	spr0697	12.369	33.6	4	4	4	1.081	0.896	0.948	0.995	1.137	0.801	1.003	0.97166
Q8DQF7	Uncharacterized protein OS=Streptococcus pneumoniae (strain ATCC BAA-255 / R6) OX=171101 GN=spr0695 PE=1 SV=1	spr0695	45.277	26.5	10	29	10	0.994	0.994	0.979	0.964	0.981	0.973	0.983	0.080475
Q8DQF8	ABC transporter domain-containing protein OS=Streptococcus pneumoniae (strain ATCC BAA-255 / R6) OX=171101 GN=ABC-NBD PE=1 SV=1	ABC-NBD	25.742	45.1	9	25	9	0.986	0.932	0.979	0.95	0.941	0.973	0.989	0.60932
Q8DQF9	HlyD_D23 domain-containing protein OS=Streptococcus pneumoniae (strain ATCC BAA-255 / R6) OX=171101 GN=spr0693 PE=3 SV=1	spr0693	41.864	69.4	20	72	20	0.983	0.978	0.994	0.991	0.962	0.991	0.996	0.74686
Q8DQG0	Glutathione oxidoreductase OS=Streptococcus pneumoniae (strain ATCC BAA-255 / R6) OX=171101 GN=gor PE=3 SV=1	gor	48.861	49.8	19	71	19	1.123	1.142	1.093	1.077	1.058	1.083	0.958	0.043621
Q8DQG1	Biotin transporter OS=Streptococcus pneumoniae (strain ATCC BAA-255 / R6) OX=171101 GN=bioY PE=3 SV=1	bioY	18.658	5.1	1	3	1	1.04	0.999	0.884	1.238	1.043	1.127	1.166	0.092216
Q8DQG2	PC4 domain-containing protein OS=Streptococcus pneumoniae (strain ATCC BAA-255 / R6) OX=171101 GN=spr0690 PE=1 SV=1	spr0690	9.1363	43	3	5	3	0.854	0.977	0.862	1.202	1.092	1.195	1.296	0.0082162
Q8DQG3	Ribosome maturation factor RimM OS=Streptococcus pneumoniae (strain ATCC BAA-255 / R6) OX=171101 GN=rimM PE=3 SV=1	rimM	19.816	58.1	10	25	10	0.979	1.032	1.008	0.969	0.978	1.009	0.979	0.34314
Q8DQG4	UPF0109 protein spr0683 OS=Streptococcus pneumoniae (strain ATCC BAA-255 / R6) OX=171101 GN=spr0683 PE=3 SV=1	spr0683	8.9944	55.7	3	8	3	0.82	0.958	1.065	0.822	0.912	0.916	0.932	0.47586
Q8DQG5	Peptidyl-prolyl cis-trans isomerase OS=Streptococcus pneumoniae (strain ATCC BAA-255 / R6) OX=171101 GN=ppiA PE=3 SV=1	ppiA	29.008	70	14	70	13	1.094	1.048	1.081	0.838	0.821	0.884	0.789	0.00074025
Q8DQG6	Uncharacterized protein OS=Streptococcus pneumoniae (strain ATCC BAA-255 / R6) OX=171101 GN=ABC-NBD PE=4 SV=1	ABC-NBD	58.396	53.4	24	77	24	0.919	0.98	0.978	1.064	1.046	1.051	1.099	0.0120773
Q8DQG8	DNA polymerase III, delta subunit OS=Streptococcus pneumoniae (strain ATCC BAA-255 / R6) OX=171101 GN=holA PE=4 SV=1	holA	39.728	40.3	13	29	13	1.028	1.011	0.975	0.982	0.961	0.987	0.972	0.1865
Q8DQG9	Probable dihydroorotate dehydrogenase A (fumarate) OS=Streptococcus pneumoniae (strain ATCC BAA-255 / R6) OX=171101 GN=pyrDA PE=3 SV=1	pyrDA	34.501	59.8	15	51	15	1.019	1.026	0.994	0.986	0.936	0.948	0.944	0.0355
Q8DQH0	S-adenosylmethionine synthase OS=Streptococcus pneumoniae (strain ATCC BAA-255 / R6) OX=171101 GN=metK PE=3 SV=1	metK	43.115	57.8	21	58	21	1.01	0.967	0.974	1.016	0.987	0.989	1.014	0.44416
Q8DQH1	DEAD-box ATP-dependent RNA helicase CshB OS=Streptococcus pneumoniae (strain ATCC BAA-255 / R6) OX=171101 GN=rheB PE=3 SV=1	rheB	50.804	51	22	66	22	1.065	1.03	1.019	0.936	0.934	0.962	0.909	0.0043844
Q8DQH2	PTS glucose-specific enzyme IIABC component OS=Streptococcus pneumoniae (strain ATCC BAA-255 / R6) OX=171101 GN=ptsG PE=4 SV=1	ptsG	78.021	40.1	23	111	23	1.162	1.124	1.164	0.37	0.419	0.391	0.342	4.5335e-06
Q8DQH3	Cell division protein FtsX OS=Streptococcus pneumoniae (strain ATCC BAA-255 / R6) OX=171101 GN=ftsX PE=3 SV=1	ftsX	36.581	32.2	10	47	10	1.004	0.952	1.042	0.945	1.007	0.983	0.979	0.55054
Q8DQH4	Cell division ATP-binding protein FtsE OS=Streptococcus pneumoniae (strain ATCC BAA-255 / R6) OX=171101 GN=ftsE PE=3 SV=1	ftsE	25.796	70	18	57	18	1.018	0.986	0.965	0.998	1.056	1.014	1.033	0.2257
Q8DQH5	Peptide chain release factor 2 OS=Streptococcus pneumoniae (strain ATCC BAA-255 / R6) OX=171101 GN=prfB PE=3 SV=1	prfB	37.505	42.2	18	48	18	0.931	1.004	0.949	1.027	1.062	1.055	1.09	0.025175
Q8DQH6	Uncharacterized protein OS=Streptococcus pneumoniae (strain ATCC BAA-255 / R6) OX=171101 GN=spr0664 PE=4 SV=1	spr0664	24.187	39.9	8	20	8	0.943	0.969	0.938	1.238	1.164	1.135	1.241	0.00147685
Q8DQH7	ABC transporter ATP-binding protein-branched chain amino acid transport OS=Streptococcus pneumoniae (strain ATCC BAA-255 / R6) OX=171101 GN=livF PE=4 SV=1	livF	25.654	45.3	13	32	13	0.988	0.978	0.976	1.063	1.02	1.044	1.063	0.0083049
Q8DQH8	ABC transporter ATP-binding protein-branched chain amino acid transport OS=Streptococcus pneumoniae (strain ATCC BAA-255 / R6) OX=171101 GN=livG PE=4 SV=1	livG	28.279	42.1	9	16	9	0.941	0.969	0.976	1.063	1.033	1.052	1.091	0.0033796
Q8DQI0	ABC transporter membrane-spanning permease-branched chain amino acid transport OS=Streptococcus pneumoniae (strain ATCC BAA-255 / R6) OX=171101 GN=livH PE=3 SV=1	livH	31.194	9.6	2	6	2	1.02	0.824	0.996	0.964	1.03	1.1	1.089	0.31652
Q8DQI1	ABC transporter substrate-binding protein-branched chain amino acid transport OS=Streptococcus pneumoniae (strain ATCC BAA-255 / R6) OX=171101 GN=livJ PE=4 SV=1	livJ	40.414	78.2	20	77	20	0.965	0.976	0.963	1.061	1.033	1.071	1.09	0.00176373
Q8DQI2	UPF0298 protein spr0657 OS=Streptococcus pneumoniae (strain ATCC BAA-255 / R6) OX=171101 GN=spr0657 PE=3 SV=1	spr0657	9.9404	57.3	4	11	4	0.974	0.926	1.215	1.018	1.028	1.005	0.979	0.88504
Q8DQI3	Uracil phosphoribosyltransferase OS=Streptococcus pneumoniae (strain ATCC BAA-255 / R6) OX=171101 GN=upp PE=3 SV=2	upp	22.871	83.3	14	71	14	1.006	0.977	1.101	0.973	1.039	1.01	0.98	0.65884
Q8DQI4	dCMP deaminase OS=Streptococcus pneumoniae (strain ATCC BAA-255 / R6) OX=171101 GN=comEB PE=4 SV=1	comEB	17.395	53.5	7	14	7	0.921	0.944	1.004	1.074	1.016	1.032	1.088	0.04974
Q8DQI5	HTH tetR-type domain-containing protein OS=Streptococcus pneumoniae (strain ATCC BAA-255 / R6) OX=171101 GN=spr0653 PE=4 SV=1	spr0653	21.727	38.4	7	13	7	1.018	0.95	0.979	0.961	1.028	0.884	0.975	0.60484
Q8DQI6	DegV domain-containing protein spr0652 OS=Streptococcus pneumoniae (strain ATCC BAA-255 / R6) OX=171101 GN=spr0652 PE=1 SV=1	spr0652	30.665	32.4	11	31	11	0.976	0.911	0.875	0.947	0.927	0.984	1.035	0.39168
Q8DQI7	Uncharacterized protein OS=Streptococcus pneumoniae (strain ATCC BAA-255 / R6) OX=171101 GN=spr0651 PE=4 SV=1	spr0651	43.417	32.7	14	28	14	1.078	1.069	1.047	0.879	0.909	0.89	0.838	0.000177896
Q8DQI8	Nudix hydrolase domain-containing protein OS=Streptococcus pneumoniae (strain ATCC BAA-255 / R6) OX=171101 GN=spr0650 PE=3 SV=1	spr0650	17.867	23.8	3	3	3	0.88	0.776	1.163	1.327	1.181	1.115	1.285	0.113358
Q8DQI9	Regulator of the multidrug efflux pump pmrA OS=Streptococcus pneumoniae (strain ATCC BAA-255 / R6) OX=171101 GN=mta PE=4 SV=1	mta	25.4	15	4	4	4	1.015	0.884	0.965	1.044	1.006	1.005	1.067	0.193322
Q8DQJ1	Mannose-6-phosphate isomerase OS=Streptococcus pneumoniae (strain ATCC BAA-255 / R6) OX=171101 GN=pmi PE=3 SV=1	pmi	35.366	52.5	15	50	15	0.978	0.933	0.988	1.121	1.173	1.1	1.171	0.0037241
Q8DQJ4	Pyruvate oxidase OS=Streptococcus pneumoniae (strain ATCC BAA-255 / R6) OX=171101 GN=spxB PE=3 SV=1	spxB	65.254	65.3	38	510	38	1.066	1.019	1.073	1.262	1.289	1.219	1.194	0.00152293
Q8DQJ5	P-type ATPase-probable copper transporter OS=Streptococcus pneumoniae (strain ATCC BAA-255 / R6) OX=171101 GN=ctpA PE=3 SV=1	ctpA	80.827	25.5	18	26	18	0.945	1.044	0.897	1.107	1.073	1.084	1.131	0.051383
Q8DQJ6	Cupredoxin_1 domain-containing protein OS=Streptococcus pneumoniae (strain ATCC BAA-255 / R6) OX=171101 GN=spr0640 PE=4 SV=1	spr0640	13.886	17.9	2	4	2	0.882	1.105	0.941	1.188	1.02	0.985	1.091	0.37626
Q8DQJ7	COPAB ATPases metal-fist type repressor OS=Streptococcus pneumoniae (strain ATCC BAA-255 / R6) OX=171101 GN=copY PE=4 SV=1	copY	16.217	29.8	5	7	5	1.037	1.069	1.016	1.063	0.975	1.051	0.989	0.73656
Q8DQJ8	Phosphomethylpyrimidine kinase OS=Streptococcus pneumoniae (strain ATCC BAA-255 / R6) OX=171101 GN=thiD PE=4 SV=1	thiD	28.322	22.8	4	8	4	0.895	1.062	0.97	1.345	1.523	1.427	1.467	0.0032446
Q8DQK4	Thiamine-phosphate synthase 1 OS=Streptococcus pneumoniae (strain ATCC BAA-255 / R6) OX=171101 GN=thiE1 PE=3 SV=1	thiE1	23.334	27.3	5	6	5	1.484	1.393	1.432	1.127	1.183	1.045	0.779	0.0034235
Q8DQK5	Hydroxyethylthiazole kinase 1 OS=Streptococcus pneumoniae (strain ATCC BAA-255 / R6) OX=171101 GN=thiM1 PE=3 SV=2	thiM1	27.607	50.4	9	21	9	1.261	1.231	1.261	1.183	1.156	1.133	0.925	0.0062839
Q8DQK6	Aminopyrimidine aminohydrolase OS=Streptococcus pneumoniae (strain ATCC BAA-255 / R6) OX=171101 GN=spr0628 PE=1 SV=1	spr0628	25.615	36	6	8	6	1.201	1.287	1.217	1.099	1.161	1.045	0.892	0.036364
Q8DQK7	Lactate oxidase OS=Streptococcus pneumoniae (strain ATCC BAA-255 / R6) OX=171101 GN=lctO PE=3 SV=1	lctO	41.488	70.4	20	124	20	1.008	1.145	1.034	1.183	1.168	1.195	1.113	0.051879
Q8DQL4	ABC transporter domain-containing protein OS=Streptococcus pneumoniae (strain ATCC BAA-255 / R6) OX=171101 GN=ABC-NBD PE=4 SV=1	ABC-NBD	23.84	40	10	15	10	0.937	1.012	0.862	1.055	1.057	1.105	1.144	0.048437
Q8DQL5	Orotate phosphoribosyltransferase OS=Streptococcus pneumoniae (strain ATCC BAA-255 / R6) OX=171101 GN=pyrE PE=3 SV=1	pyrE	22.875	45.2	10	25	10	0.965	0.919	0.935	0.836	0.829	0.785	0.869	0.0044964
Q8DQL6	Orotidine 5'-phosphate decarboxylase OS=Streptococcus pneumoniae (strain ATCC BAA-255 / R6) OX=171101 GN=pyrF PE=3 SV=1	pyrF	25.437	72.1	14	22	14	0.939	0.91	0.984	0.822	0.941	0.799	0.904	0.137335
Q8DQL8	ABC transporter domain-containing protein OS=Streptococcus pneumoniae (strain ATCC BAA-255 / R6) OX=171101 GN=spr0610 PE=4 SV=1	spr0610	24.344	6	1	1	1	0.748	0.784	0.806	1.432	1.546	1.44	1.89	4.1098e-05
Q8DQM0	Cell division protein DivIB OS=Streptococcus pneumoniae (strain ATCC BAA-255 / R6) OX=171101 GN=divIB PE=1 SV=1	divIB	45.399	41.4	15	29	15	1.055	0.983	1.014	0.895	0.901	0.912	0.887	0.0049033
Q8DQM1	UDP-N-acetylglucosamine--N-acetylmuramyl-(pentapeptide) pyrophosphoryl-undecaprenol N-acetylglucosamine transferase OS=Streptococcus pneumoniae (strain ATCC BAA-255 / R6) OX=171101 GN=murG PE=3 SV=1	murG	39.448	52.8	16	38	16	1.019	0.991	1.037	0.955	0.94	0.959	0.937	0.0109205
Q8DQM2	UDP-N-acetylmuramoylalanine--D-glutamate ligase OS=Streptococcus pneumoniae (strain ATCC BAA-255 / R6) OX=171101 GN=murD PE=3 SV=1	murD	48.579	43.8	18	69	18	0.979	1.038	1.012	0.973	0.922	0.974	0.947	0.093776
Q8DQM3	ABC transporter ATP-binding protein-sodium transport OS=Streptococcus pneumoniae (strain ATCC BAA-255 / R6) OX=171101 GN=ABC-NBD PE=4 SV=1	ABC-NBD	23.972	33.8	7	10	7	0.934	1.1	0.962	1.302	1.233	1.31	1.283	0.0095174
Q8DQM6	Pseudouridine synthase OS=Streptococcus pneumoniae (strain ATCC BAA-255 / R6) OX=171101 GN=rsuA PE=3 SV=1	rsuA	27.043	21.2	4	4	4	1.156	0.845	1.082	0.696	0.965	1.086	0.891	0.49216
Q8DQM7	Rhodanese domain-containing protein OS=Streptococcus pneumoniae (strain ATCC BAA-255 / R6) OX=171101 GN=spr0595 PE=4 SV=1	spr0595	14.577	49.2	8	27	8	1.039	0.99	0.968	1.004	1.004	0.988	1	0.99738
Q8DQM8	Uncharacterized protein OS=Streptococcus pneumoniae (strain ATCC BAA-255 / R6) OX=171101 GN=spr0594 PE=4 SV=1	spr0594	10.736	33.7	5	9	5	0.995	0.97	0.973	0.907	0.924	0.997	0.963	0.26452
Q8DQM9	Regulatory function on capsule expression OS=Streptococcus pneumoniae (strain ATCC BAA-255 / R6) OX=171101 GN=cpsY PE=3 SV=1	cpsY	40.504	26.7	9	20	9	1.066	0.991	1.023	0.994	0.997	0.978	0.964	0.173539
Q8DQN0	Uncharacterized protein OS=Streptococcus pneumoniae (strain ATCC BAA-255 / R6) OX=171101 GN=spr0592 PE=3 SV=1	spr0592	27.776	42.2	9	21	9	1.105	1.026	1.047	0.981	0.951	0.986	0.918	0.026782
Q8DQN1	Ribonuclease Z OS=Streptococcus pneumoniae (strain ATCC BAA-255 / R6) OX=171101 GN=rnz PE=3 SV=1	rnz	34.14	44.3	13	30	13	1.092	1	1.045	0.954	0.942	0.984	0.918	0.040721
Q8DQN2	GTPase HflX OS=Streptococcus pneumoniae (strain ATCC BAA-255 / R6) OX=171101 GN=hflX PE=3 SV=1	hflX	46.712	46.1	19	28	19	1.024	1.003	1.008	0.951	0.955	0.974	0.949	0.0055809
Q8DQN3	Glucose kinase OS=Streptococcus pneumoniae (strain ATCC BAA-255 / R6) OX=171101 GN=glcK PE=4 SV=1	glcK	34.185	63.1	20	68	20	1.089	1.053	1.078	0.786	0.788	0.776	0.73	4.4785e-06
Q8DQN4	Para-aminobenzoate synthetase OS=Streptococcus pneumoniae (strain ATCC BAA-255 / R6) OX=171101 GN=pabB PE=4 SV=1	pabB	65.819	41.4	21	33	21	1.017	1.008	1.018	0.972	0.963	0.953	0.949	0.00130097
Q8DQN5	Zinc metalloprotease ZmpB OS=Streptococcus pneumoniae (strain ATCC BAA-255 / R6) OX=171101 GN=zmpB PE=3 SV=1	zmpB	211.06	53.7	90	175	90	1.129	1.129	1.113	1.113	1.129	1.127	0.999	0.93236
Q8DQN6	UPF0340 protein spr0580 OS=Streptococcus pneumoniae (strain ATCC BAA-255 / R6) OX=171101 GN=spr0580 PE=3 SV=2	spr0580	20.282	43.9	8	20	8	1.033	1.017	1.027	1.043	1.108	1.068	1.046	0.069141
Q8DQN7	Histidine kinase OS=Streptococcus pneumoniae (strain ATCC BAA-255 / R6) OX=171101 GN=hk09 PE=4 SV=1	hk09	63.621	24.9	14	16	14	0.946	0.958	0.958	1.077	1.094	1.04	1.122	0.00178375
Q8DQN8	Response regulator OS=Streptococcus pneumoniae (strain ATCC BAA-255 / R6) OX=171101 GN=rr09 PE=4 SV=1	rr09	28.965	42.2	9	14	9	0.919	0.96	0.878	1.138	1.101	1.155	1.231	0.0020978
Q8DQN9	Thioredoxin domain-containing protein OS=Streptococcus pneumoniae (strain ATCC BAA-255 / R6) OX=171101 GN=spr0576 PE=4 SV=1	spr0576	21.923	32.5	6	7	6	0.873	0.937	0.931	1.293	1.226	1.167	1.345	0.00135959
Q8DQP2	Na+/H+ antiporter OS=Streptococcus pneumoniae (strain ATCC BAA-255 / R6) OX=171101 GN=nha2 PE=4 SV=1	nha2	77.784	4.2	4	6	4	1.156	0.999	0.918	1.033	1	1.013	0.991	0.9549
Q8DQP3	Uncharacterized protein OS=Streptococcus pneumoniae (strain ATCC BAA-255 / R6) OX=171101 GN=spr0571 PE=4 SV=1	spr0571	21.072	24.6	4	8	4	0.986	1.024	1.017	1.163	1.033	0.994	1.054	0.35946
Q8DQP4	Beta-galactosidase OS=Streptococcus pneumoniae (strain ATCC BAA-255 / R6) OX=171101 GN=bgaA PE=1 SV=1	bgaA	246.78	53.8	100	249	100	0.896	0.985	0.934	1.322	1.43	1.43	1.486	0.00047725
Q8DQP5	Phosphotransferase system sugar-specific EII component OS=Streptococcus pneumoniae (strain ATCC BAA-255 / R6) OX=171101 GN=PTS-EII PE=4 SV=1	PTS-EII	52.961	12.8	7	19	7	0.862	0.901	0.868	1.463	1.345	1.398	1.599	7.6873e-05
Q8DQP6	Phosphotransferase system sugar-specific EII component OS=Streptococcus pneumoniae (strain ATCC BAA-255 / R6) OX=171101 GN=PTS-EII PE=4 SV=1	PTS-EII	19.778	30.1	5	18	5	0.855	1.05	0.913	1.404	1.304	1.408	1.461	0.0043247
Q8DQP7	Cell wall-associated serine proteinase PrtA OS=Streptococcus pneumoniae (strain ATCC BAA-255 / R6) OX=171101 GN=prtA PE=4 SV=1	prtA	240.43	65	148	444	148	0.803	0.97	0.834	1.674	1.435	1.615	1.812	0.00130106
Q8DQP9	Uncharacterized protein OS=Streptococcus pneumoniae (strain ATCC BAA-255 / R6) OX=171101 GN=spr0558 PE=4 SV=1	spr0558	32.415	9.8	3	6	3	0.895	0.949	0.949	1.101	1.09	1.162	1.201	0.0027964
Q8DQQ0	ABC transporter ATP-binding protein-role in polysaccharide efflux OS=Streptococcus pneumoniae (strain ATCC BAA-255 / R6) OX=171101 GN=ABC-NBD PE=4 SV=1	ABC-NBD	37.776	61.2	20	68	20	0.997	0.993	0.968	1.049	1.064	1.098	1.086	0.007421
Q8DQQ1	VanY domain-containing protein OS=Streptococcus pneumoniae (strain ATCC BAA-255 / R6) OX=171101 GN=spr0554 PE=1 SV=1	spr0554	26.538	45	13	24	13	1.036	1.007	0.904	1.134	1.041	1.169	1.135	0.078979
Q8DQQ2	Uncharacterized protein OS=Streptococcus pneumoniae (strain ATCC BAA-255 / R6) OX=171101 GN=spr0552 PE=3 SV=1	spr0552	38.04	58.6	19	61	19	1.029	1.035	1.003	1.095	1.068	1.088	1.06	0.0088154
Q8DQQ3	Branched-chain amino acid transport system carrier protein OS=Streptococcus pneumoniae (strain ATCC BAA-255 / R6) OX=171101 GN=brnQ PE=3 SV=1	brnQ	47.326	9.4	4	10	4	1.155	1.097	1.115	0.433	0.442	0.502	0.409	5.5622e-05
Q8DQQ5	UDG domain-containing protein OS=Streptococcus pneumoniae (strain ATCC BAA-255 / R6) OX=171101 GN=spr0548 PE=4 SV=1	spr0548	22.047	18.2	3	3	3	0.947	1.129	0.762	1.062	1.142	1.166	1.187	0.191785
Q8DQQ6	Dipeptidase OS=Streptococcus pneumoniae (strain ATCC BAA-255 / R6) OX=171101 GN=pepV PE=4 SV=1	pepV	50.749	48.7	21	126	21	1.023	1.055	0.962	1.064	1.027	1.054	1.035	0.30072
Q8DQQ7	Nitroreductase OS=Streptococcus pneumoniae (strain ATCC BAA-255 / R6) OX=171101 GN=nrd PE=4 SV=1	nrd	22.657	58.7	11	47	11	1.012	1.054	1.018	1	1.037	1.036	0.996	0.84838
Q8DQQ8	Metallophos_2 domain-containing protein OS=Streptococcus pneumoniae (strain ATCC BAA-255 / R6) OX=171101 GN=spr0544 PE=4 SV=1	spr0544	31.507	31	9	18	9	1.049	0.96	0.986	0.959	0.978	0.958	0.967	0.28642
Q8DQQ9	UvrABC system protein C OS=Streptococcus pneumoniae (strain ATCC BAA-255 / R6) OX=171101 GN=uvrC PE=3 SV=1	uvrC	70.456	33.2	17	28	17	1.07	0.997	0.985	1.022	0.954	0.961	0.962	0.32148
Q8DQR0	Alanine adding enzyme OS=Streptococcus pneumoniae (strain ATCC BAA-255 / R6) OX=171101 GN=murN PE=4 SV=1	murN	47.298	40.7	21	49	21	0.991	1.016	0.951	1.022	0.995	1.016	1.025	0.29238
Q8DQR1	Serine/alanine adding enzyme OS=Streptococcus pneumoniae (strain ATCC BAA-255 / R6) OX=171101 GN=murM PE=4 SV=1	murM	47.441	48	20	54	20	1.01	0.998	0.985	1.032	1.031	1.043	1.038	0.0103209
Q8DQR2	Tributyrin esterase OS=Streptococcus pneumoniae (strain ATCC BAA-255 / R6) OX=171101 GN=estA PE=4 SV=1	estA	29.9	19.7	5	11	5	0.909	1.009	0.933	1.049	1.02	1.084	1.106	0.047864
Q8DQR3	Ribonuclease J OS=Streptococcus pneumoniae (strain ATCC BAA-255 / R6) OX=171101 GN=rnj PE=3 SV=1	rnj	61.165	35.6	19	69	19	1.008	0.996	0.995	0.991	1.017	1.008	1.006	0.55254
Q8DQR4	Single-stranded DNA-specific exonuclease, 5'-3 OS=Streptococcus pneumoniae (strain ATCC BAA-255 / R6) OX=171101 GN=recJ PE=4 SV=1	recJ	82.955	28.9	22	33	22	1.102	1.009	1.059	0.894	0.923	0.969	0.879	0.020344
Q8DQR7	ABC transporter membrane-spanning permease-glutamine transport OS=Streptococcus pneumoniae (strain ATCC BAA-255 / R6) OX=171101 GN=glnP PE=3 SV=1	glnP	25.011	3.1	1	1	1	0.41	0.315	1.949	2.111	0.417	1.306	1.434	0.53394
Q8DQR9	Histidine kinase OS=Streptococcus pneumoniae (strain ATCC BAA-255 / R6) OX=171101 GN=vncS PE=4 SV=1	vncS	50.525	23.3	10	11	9	0.978	0.981	1.015	1.018	1.029	1.085	1.053	0.088799
Q8DQS0	VncR, response regulator OS=Streptococcus pneumoniae (strain ATCC BAA-255 / R6) OX=171101 GN=vncR PE=4 SV=1	vncR	24.966	35.3	6	11	6	0.993	0.98	0.998	1.217	1.037	1.133	1.14	0.109599
Q8DQS2	ABC transporter membrane-spanning permease-Pep export OS=Streptococcus pneumoniae (strain ATCC BAA-255 / R6) OX=171101 GN=vex3 PE=4 SV=1	vex3	49.984	44.4	19	34	19	1.01	1.041	1.032	1.047	1.043	1.047	1.018	0.194585
Q8DQS3	ABC transporter ATP-binding protein-Pep export OS=Streptococcus pneumoniae (strain ATCC BAA-255 / R6) OX=171101 GN=vex2 PE=4 SV=1	vex2	23.824	51.6	8	18	8	1.035	1.103	1.027	1.033	0.97	1.039	0.961	0.27776
Q8DQS4	ABC transporter membrane-spanning permease-Pep export OS=Streptococcus pneumoniae (strain ATCC BAA-255 / R6) OX=171101 GN=vex1 PE=4 SV=1	vex1	46.564	16.5	6	6	6	1.045	1.077	1.141	0.957	0.972	0.992	0.895	0.0166425
Q8DQS6	HTH_30 domain-containing protein OS=Streptococcus pneumoniae (strain ATCC BAA-255 / R6) OX=171101 GN=spr0521 PE=4 SV=1	spr0521	34.349	27.9	8	13	8	1.059	0.993	1.023	0.945	0.96	0.927	0.921	0.0178779
Q8DQS7	Mini-ribonuclease 3 OS=Streptococcus pneumoniae (strain ATCC BAA-255 / R6) OX=171101 GN=mrnC PE=3 SV=1	mrnC	14.636	28.1	4	5	4	1.118	1.09	1.024	0.846	0.89	0.915	0.82	0.004685
Q8DQS8	Cysteine--tRNA ligase OS=Streptococcus pneumoniae (strain ATCC BAA-255 / R6) OX=171101 GN=cysS PE=3 SV=1	cysS	51.081	58.6	32	77	32	0.996	0.971	0.979	0.969	0.989	0.975	0.996	0.6712
Q8DQS9	Serine acetyltransferase OS=Streptococcus pneumoniae (strain ATCC BAA-255 / R6) OX=171101 GN=cysE PE=3 SV=1	cysE	22.481	9.3	2	4	2	1.124	0.875	1.04	1.026	1.056	1.03	1.024	0.73444
Q8DQT0	Polyribonucleotide nucleotidyltransferase OS=Streptococcus pneumoniae (strain ATCC BAA-255 / R6) OX=171101 GN=pnp PE=3 SV=2	pnp	81.016	55.4	42	156	42	1.03	1.005	1.043	0.976	0.985	0.986	0.957	0.0188586
Q8DQT1	Methylenetetrahydrofolate reductase OS=Streptococcus pneumoniae (strain ATCC BAA-255 / R6) OX=171101 GN=metF PE=3 SV=1	metF	32.137	3.5	1	1	1	1.12	1.068	1.025	0.974	0.853	0.888	0.845	0.022525
Q8DQT2	5-methyltetrahydropteroyltriglutamate--homocysteine methyltransferase OS=Streptococcus pneumoniae (strain ATCC BAA-255 / R6) OX=171101 GN=metE PE=3 SV=2	metE	84.731	29.9	23	33	23	1.06	1.079	1.031	0.912	0.875	0.928	0.856	0.0020997
Q8DQT6	Phenylalanine--tRNA ligase beta subunit OS=Streptococcus pneumoniae (strain ATCC BAA-255 / R6) OX=171101 GN=pheT PE=3 SV=1	pheT	87.039	49.4	29	120	29	0.977	0.992	0.985	1.027	0.998	1.018	1.03	0.036082
Q8DQT7	N-acetyltransferase domain-containing protein OS=Streptococcus pneumoniae (strain ATCC BAA-255 / R6) OX=171101 GN=spr0508 PE=4 SV=1	spr0508	20.035	22.5	4	5	4	0.999	1.044	1.082	0.858	0.9	0.861	0.838	0.0031383
Q8DQT8	Phenylalanine--tRNA ligase alpha subunit OS=Streptococcus pneumoniae (strain ATCC BAA-255 / R6) OX=171101 GN=pheS PE=3 SV=2	pheS	39.131	53.4	19	50	19	0.976	0.99	0.972	0.984	1.001	0.996	1.015	0.12594
Q8DQT9	6-phospho-beta-glucosidase OS=Streptococcus pneumoniae (strain ATCC BAA-255 / R6) OX=171101 GN=bglH PE=3 SV=1	bglH	54.421	43.9	16	42	16	1.071	0.962	1.042	1.031	1.072	1.041	1.022	0.53746
Q8DQU0	Phosphotransferase system sugar-specific EII component OS=Streptococcus pneumoniae (strain ATCC BAA-255 / R6) OX=171101 GN=PTS-EII PE=4 SV=1	PTS-EII	65.852	22.5	12	48	12	1.12	0.933	1.008	0.949	1.047	1.07	1.002	0.96402
Q8DQU1	Transcriptional antiterminator (BglG family) OS=Streptococcus pneumoniae (strain ATCC BAA-255 / R6) OX=171101 GN=licT PE=4 SV=1	licT	32.871	28.7	8	16	8	1.026	0.936	1.184	0.94	1.051	1.03	0.96	0.65402
Q8DQU7	Valine--tRNA ligase OS=Streptococcus pneumoniae (strain ATCC BAA-255 / R6) OX=171101 GN=valS PE=3 SV=1	valS	100.86	51.9	42	179	42	0.966	0.972	0.982	1.005	0.992	1.005	1.028	0.0127961
Q8DQU8	N-acetyltransferase domain-containing protein OS=Streptococcus pneumoniae (strain ATCC BAA-255 / R6) OX=171101 GN=spr0490 PE=4 SV=1	spr0490	21.197	13.5	2	2	2	1.035	0.897	1.016	0.95	0.96	1.092	1.018	0.7895
Q8DQU9	Uncharacterized protein OS=Streptococcus pneumoniae (strain ATCC BAA-255 / R6) OX=171101 GN=spr0486 PE=4 SV=1	spr0486	51.382	29.1	12	17	12	1.019	1.045	0.986	0.971	0.944	0.941	0.936	0.028556
Q8DQV1	Ribosome-binding factor A OS=Streptococcus pneumoniae (strain ATCC BAA-255 / R6) OX=171101 GN=rbfA PE=3 SV=2	rbfA	13.35	57.8	8	35	8	0.995	1.04	1.004	0.986	1.01	1.045	1.001	0.9807
Q8DQV2	Translation initiation factor IF-2 OS=Streptococcus pneumoniae (strain ATCC BAA-255 / R6) OX=171101 GN=infB PE=3 SV=1	infB	102.94	52.2	53	229	53	1.015	1.03	0.998	0.985	0.976	0.997	0.972	0.061985
Q8DQV3	Ribosomal_L7Ae domain-containing protein OS=Streptococcus pneumoniae (strain ATCC BAA-255 / R6) OX=171101 GN=spr0480 PE=4 SV=1	spr0480	10.902	35.4	3	5	3	1.12	1.063	1.052	0.878	0.876	0.903	0.821	0.00082158
Q8DQV4	DUF448 domain-containing protein OS=Streptococcus pneumoniae (strain ATCC BAA-255 / R6) OX=171101 GN=spr0479 PE=4 SV=1	spr0479	11.24	35.1	5	10	5	1.06	1.03	1.015	0.93	0.94	0.923	0.9	0.00155816
Q8DQV5	Transcription termination/antitermination protein NusA OS=Streptococcus pneumoniae (strain ATCC BAA-255 / R6) OX=171101 GN=nusA PE=3 SV=1	nusA	42.841	52.6	24	94	23	1.028	1.008	1.042	0.962	0.958	0.98	0.942	0.0074618
Q8DQV6	Ribosome maturation factor RimP OS=Streptococcus pneumoniae (strain ATCC BAA-255 / R6) OX=171101 GN=rimP PE=3 SV=1	rimP	17.773	45.3	6	13	6	1.077	1.039	1.035	1.03	1.05	1.018	0.983	0.33864
Q8DQV8	APH domain-containing protein OS=Streptococcus pneumoniae (strain ATCC BAA-255 / R6) OX=171101 GN=spr0475 PE=4 SV=1	spr0475	31.104	58.7	15	43	15	0.974	1.016	0.997	0.958	0.945	0.986	0.967	0.129017
Q8DQW6	Uncharacterized protein OS=Streptococcus pneumoniae (strain ATCC BAA-255 / R6) OX=171101 GN=ABC-MSP PE=4 SV=1	ABC-MSP	40.556	9.5	3	3	3	1.042	0.981	1.209	0.956	0.979	0.963	0.897	0.23426
Q8DQW7	ABC transporter domain-containing protein OS=Streptococcus pneumoniae (strain ATCC BAA-255 / R6) OX=171101 GN=ABC-NBD PE=4 SV=1	ABC-NBD	27.012	31.7	6	16	6	1.006	1.048	1.05	0.99	0.967	0.92	0.927	0.041497
Q8DQW8	HIT domain-containing protein OS=Streptococcus pneumoniae (strain ATCC BAA-255 / R6) OX=171101 GN=spr0458 PE=4 SV=1	spr0458	15.056	48.5	9	32	9	0.964	1.035	1.022	0.943	0.992	0.994	0.97	0.33164
Q8DQW9	Heat-inducible transcription repressor HrcA OS=Streptococcus pneumoniae (strain ATCC BAA-255 / R6) OX=171101 GN=hrcA PE=3 SV=2	hrcA	39.368	40.7	14	33	14	0.977	0.971	0.949	0.955	0.987	1.026	1.025	0.34934
Q8DQX0	EcoA type I restriction-modification enzyme R subunit OS=Streptococcus pneumoniae (strain ATCC BAA-255 / R6) OX=171101 GN=hsdR PE=4 SV=1	hsdR	89.29	48.6	36	70	36	0.964	1.024	0.972	0.989	0.967	0.96	0.985	0.521
Q8DQX1	EcoE type I restriction modification enzyme M subunit OS=Streptococcus pneumoniae (strain ATCC BAA-255 / R6) OX=171101 GN=hsdM PE=4 SV=1	hsdM	56.48	56.3	25	72	25	1.029	1.026	1.003	0.925	0.904	0.891	0.889	0.00099517
Q8DQX2	Type I site-specific deoxyribonuclease chain S OS=Streptococcus pneumoniae (strain ATCC BAA-255 / R6) OX=171101 GN=hsdS PE=4 SV=1	hsdS	59.632	38.5	18	50	15	1.021	0.951	0.991	0.935	0.937	0.916	0.941	0.050183
Q8DQX3	Integrase/recombinase OS=Streptococcus pneumoniae (strain ATCC BAA-255 / R6) OX=171101 GN=xerD PE=3 SV=1	xerD	31.317	14.7	4	4	4	1.27	0.908	0.996	0.899	0.929	0.938	0.871	0.3335
Q8DQX5	Type I restriction enzyme OS=Streptococcus pneumoniae (strain ATCC BAA-255 / R6) OX=171101 GN=hsdS PE=4 SV=1	hsdS	48.986	12.2	5	10	2	1.357	1.198	1.034	0.518	0.586	0.619	0.48	0.00151711
Q8DQX6	Glutamine synthetase type 1 OS=Streptococcus pneumoniae (strain ATCC BAA-255 / R6) OX=171101 GN=glnA PE=3 SV=1	glnA	50.322	67.4	27	276	27	1.055	1.045	1.11	0.959	0.978	0.974	0.907	0.0077208
Q8DQX7	Transcriptional repressor of the glutamine synthetase protein OS=Streptococcus pneumoniae (strain ATCC BAA-255 / R6) OX=171101 GN=glnR PE=4 SV=1	glnR	13.862	61.9	8	29	8	0.98	0.988	0.997	0.943	0.94	0.969	0.962	0.022981
Q8DQX8	Phosphoglycerate kinase OS=Streptococcus pneumoniae (strain ATCC BAA-255 / R6) OX=171101 GN=pgk PE=1 SV=1	pgk	41.938	80.9	30	351	30	1.016	1.05	0.986	0.902	0.896	0.909	0.887	0.0030217
Q8DQX9	Uncharacterized protein OS=Streptococcus pneumoniae (strain ATCC BAA-255 / R6) OX=171101 GN=spr0439 PE=4 SV=1	spr0439	59.636	34.1	17	32	17	0.946	0.918	0.998	1.078	1.104	1.109	1.15	0.0056994
Q8DQY0	CTP synthase OS=Streptococcus pneumoniae (strain ATCC BAA-255 / R6) OX=171101 GN=pyrG PE=3 SV=1	pyrG	59.256	46.9	22	78	22	1.069	1.069	1.029	0.981	0.93	0.94	0.9	0.007039
Q8DQY1	acidPPc domain-containing protein OS=Streptococcus pneumoniae (strain ATCC BAA-255 / R6) OX=171101 GN=spr0434 PE=4 SV=1	spr0434	24.928	10.2	2	2	2	1.197	0.995	0.736	0.93	1.219	0.898	1.041	0.7857
Q8DQY2	Riboflavin transporter OS=Streptococcus pneumoniae (strain ATCC BAA-255 / R6) OX=171101 GN=spr0433 PE=3 SV=1	spr0433	21.407	4.2	1	1	1	0.967	1.048	0.983	0.865	1.032	1.15	1.016	0.91342
Q8DQY3	Putative tRNA (cytidine(34)-2'-O)-methyltransferase OS=Streptococcus pneumoniae (strain ATCC BAA-255 / R6) OX=171101 GN=cspR PE=3 SV=1	cspR	21.179	5	1	2	1	1.083	1.107	0.893	0.998	1.273	0.917	1.034	0.82548
Q8DQY4	Uncharacterized protein OS=Streptococcus pneumoniae (strain ATCC BAA-255 / R6) OX=171101 GN=ABC-MSD PE=4 SV=1	ABC-MSD	31.549	11.2	3	7	3	0.976	0.924	1.023	0.933	1.08	1.065	1.053	0.41228
Q8DQY5	Putative ABC transporter ATP-binding protein spr0430 OS=Streptococcus pneumoniae (strain ATCC BAA-255 / R6) OX=171101 GN=spr0430 PE=3 SV=1	spr0430	62.76	38	20	34	20	1.024	0.938	1.009	1.012	1.031	0.994	1.022	0.4809
Q8DQY7	Uncharacterized protein OS=Streptococcus pneumoniae (strain ATCC BAA-255 / R6) OX=171101 GN=spr0428 PE=4 SV=1	spr0428	32.466	18.9	6	10	6	1.056	0.99	0.983	0.97	0.962	0.954	0.953	0.109044
Q8DQY8	Trk transporter NAD+ binding protein-K+ transport OS=Streptococcus pneumoniae (strain ATCC BAA-255 / R6) OX=171101 GN=trkA PE=4 SV=1	trkA	49.802	43.4	17	42	17	0.955	0.992	0.967	0.99	1.012	0.999	1.03	0.08374
Q8DQY9	Trk transporter membrane-spanning protein-K+ transport OS=Streptococcus pneumoniae (strain ATCC BAA-255 / R6) OX=171101 GN=trkH PE=4 SV=1	trkH	52.936	3.8	2	5	2	0.955	0.929	0.965	0.938	0.988	1.036	1.04	0.2834
Q8DQZ4	Xylose repressor protein OS=Streptococcus pneumoniae (strain ATCC BAA-255 / R6) OX=171101 GN=xylR PE=4 SV=1	xylR	45.694	28	11	18	11	1.054	0.983	1.016	1.062	1.061	1.024	1.031	0.26194
Q8DQZ6	Pyruvate formate-lyase OS=Streptococcus pneumoniae (strain ATCC BAA-255 / R6) OX=171101 GN=pfl PE=4 SV=1	pfl	87.821	73.1	49	359	49	0.589	0.667	0.646	2.017	1.884	1.922	3.062	1.61221e-05
Q8DQZ7	DNA polymerase IV OS=Streptococcus pneumoniae (strain ATCC BAA-255 / R6) OX=171101 GN=dinB PE=3 SV=2	dinB	39.894	10.2	4	4	4	0.984	1.076	1.026	0.949	1.138	0.917	0.973	0.68968
Q8DR00	ABC transporter substrate binding protein-glutamine transport OS=Streptococcus pneumoniae (strain ATCC BAA-255 / R6) OX=171101 GN=glnH PE=3 SV=1	glnH	34.493	41.8	11	56	11	0.907	0.997	0.96	0.869	0.927	0.922	0.949	0.20532
Q8DR01	ABC transporter ATP-binding protein-glutamine OS=Streptococcus pneumoniae (strain ATCC BAA-255 / R6) OX=171101 GN=glnQ PE=4 SV=1	glnQ	27.873	66.3	14	36	14	1.074	1.008	1.054	0.869	0.852	0.854	0.821	0.00057851
Q8DR02	L-threonine dehydratase OS=Streptococcus pneumoniae (strain ATCC BAA-255 / R6) OX=171101 GN=ilvA PE=3 SV=1	ilvA	45.462	37.3	12	25	12	0.934	0.991	0.945	1.191	1.167	1.2	1.24	0.00041906
Q8DR03	Ketol-acid reductoisomerase (NADP(+)) OS=Streptococcus pneumoniae (strain ATCC BAA-255 / R6) OX=171101 GN=ilvC PE=3 SV=1	ilvC	37.35	54.1	22	96	22	0.931	0.986	0.947	1.163	1.128	1.157	1.204	0.00067639
Q8DR04	Acetolactate synthase small subunit OS=Streptococcus pneumoniae (strain ATCC BAA-255 / R6) OX=171101 GN=ilvN PE=4 SV=1	ilvN	18.605	31.9	6	9	6	0.958	1.169	0.944	1.064	1.13	1.145	1.087	0.29176
Q8DR05	Acetolactate synthase OS=Streptococcus pneumoniae (strain ATCC BAA-255 / R6) OX=171101 GN=ilvB PE=3 SV=1	ilvB	61.739	25.4	11	15	11	0.945	0.966	1.009	1.159	1.157	1.038	1.149	0.028916
Q8DR06	DhaL domain-containing protein OS=Streptococcus pneumoniae (strain ATCC BAA-255 / R6) OX=171101 GN=spr0400 PE=4 SV=1	spr0400	60.198	65.9	28	150	28	1.016	1.033	0.997	0.918	0.939	0.94	0.918	0.0026628
Q8DR07	Alkaline shock protein OS=Streptococcus pneumoniae (strain ATCC BAA-255 / R6) OX=171101 GN=asp23 PE=4 SV=1	asp23	12.927	27.3	3	8	3	1	1.067	0.974	0.989	0.991	0.969	0.97	0.3443
Q8DR09	Peptide chain release factor 3 OS=Streptococcus pneumoniae (strain ATCC BAA-255 / R6) OX=171101 GN=prfC PE=3 SV=1	prfC	58.482	56.2	35	131	35	0.987	1.039	1.067	1	0.996	0.982	0.963	0.187136
Q8DR10	Glutamyl-tRNA(Gln) amidotransferase subunit A OS=Streptococcus pneumoniae (strain ATCC BAA-255 / R6) OX=171101 GN=gatA PE=3 SV=1	gatA	52.004	70.1	28	133	28	1.013	1.023	1.037	1.003	1.016	1.016	0.988	0.197064
Q8DR11	Aspartyl/glutamyl-tRNA(Asn/Gln) amidotransferase subunit B OS=Streptococcus pneumoniae (strain ATCC BAA-255 / R6) OX=171101 GN=gatB PE=3 SV=1	gatB	53.658	51.5	27	72	27	1.061	1.036	1.017	0.985	0.988	1.029	0.964	0.120985
Q8DR12	Uncharacterized protein OS=Streptococcus pneumoniae (strain ATCC BAA-255 / R6) OX=171101 GN=spr0391 PE=4 SV=1	spr0391	14.133	50.4	8	29	8	1.095	0.974	1.007	0.939	0.928	0.981	0.926	0.120856
Q8DR13	Acetyl-coenzyme A carboxylase carboxyl transferase subunit alpha OS=Streptococcus pneumoniae (strain ATCC BAA-255 / R6) OX=171101 GN=accA PE=3 SV=1	accA	28.233	54.5	15	61	15	1.082	1.069	1.057	0.999	1.005	1.004	0.938	0.00077915
Q8DR14	3-oxoacyl-[acyl-carrier-protein] synthase 2 OS=Streptococcus pneumoniae (strain ATCC BAA-255 / R6) OX=171101 GN=fabF PE=3 SV=1	fabF	44.347	66.2	17	141	17	0.911	1.027	1.034	1.158	1.106	1.186	1.161	0.030716
Q8DR15	3-ketoacyl-acyl carrier protein reductase OS=Streptococcus pneumoniae (strain ATCC BAA-255 / R6) OX=171101 GN=fabG PE=4 SV=1	fabG	25.77	63	13	106	13	0.988	1.043	1	1.091	1.085	1.11	1.084	0.010402
Q8DR16	Malonyl CoA-acyl carrier protein transacylase OS=Streptococcus pneumoniae (strain ATCC BAA-255 / R6) OX=171101 GN=fabD PE=1 SV=1	fabD	33.106	69	16	82	16	1.023	1.056	0.987	1.117	1.077	1.109	1.077	0.02928
Q8DR17	Enoyl-acyl carrier protein(ACP) reductase OS=Streptococcus pneumoniae (strain ATCC BAA-255 / R6) OX=171101 GN=fabK PE=4 SV=1	fabK	34.177	61.1	15	96	15	1.041	1.008	1.028	1.066	1.088	1.107	1.06	0.0156564
Q8DR18	HTH marR-type domain-containing protein OS=Streptococcus pneumoniae (strain ATCC BAA-255 / R6) OX=171101 GN=spr0376 PE=4 SV=1	spr0376	16.735	51.4	6	28	6	0.991	1.029	0.984	1.054	1	1.062	1.037	0.1953
Q8DR19	Trans-2-decenoyl-[acyl-carrier-protein] isomerase OS=Streptococcus pneumoniae (strain ATCC BAA-255 / R6) OX=171101 GN=fabM PE=1 SV=1	fabM	28.735	41.8	16	60	16	1.048	1.032	0.987	1.025	1	1.062	1.007	0.8077
Q8DR20	Aspartokinase OS=Streptococcus pneumoniae (strain ATCC BAA-255 / R6) OX=171101 GN=lysC PE=3 SV=1	lysC	50.208	59	21	76	21	0.972	0.959	0.945	1.003	0.993	1.008	1.045	0.0092361
Q8DR21	Uncharacterized protein OS=Streptococcus pneumoniae (strain ATCC BAA-255 / R6) OX=171101 GN=spr0373 PE=4 SV=1	spr0373	13.673	12.2	2	2	2	0.982	0.893	0.95	0.963	0.937	0.929	1.001	0.94812
Q8DR22	Serine--tRNA ligase OS=Streptococcus pneumoniae (strain ATCC BAA-255 / R6) OX=171101 GN=serS PE=3 SV=2	serS	47.723	73.8	27	126	27	0.944	1.019	0.98	1.001	1	1.015	1.025	0.33104
Q8DR24	Alkyl hydroperoxide reductase AhpD OS=Streptococcus pneumoniae (strain ATCC BAA-255 / R6) OX=171101 GN=mip PE=3 SV=1	mip	19.815	29.7	6	8	6	0.744	0.815	0.816	1.266	1.227	1.303	1.598	0.000180958
Q8DR25	D-alanine glycine permease OS=Streptococcus pneumoniae (strain ATCC BAA-255 / R6) OX=171101 GN=dagA PE=3 SV=1	dagA	46.722	4.1	2	2	2	1.069	1.168	1.218	0.541	0.52	0.528	0.46	4.1193e-05
Q8DR26	Endonuclease MutS2 OS=Streptococcus pneumoniae (strain ATCC BAA-255 / R6) OX=171101 GN=mutS2 PE=3 SV=1	mutS2	87.588	43.2	34	88	34	1.02	0.975	1.007	0.984	0.961	0.989	0.977	0.22898
Q8DR27	Uncharacterized protein OS=Streptococcus pneumoniae (strain ATCC BAA-255 / R6) OX=171101 GN=spr0367 PE=4 SV=1	spr0367	20.367	4.9	1	2	1	0.9	1.146	0.959	0.991	1.11	1.103	1.066	0.44856
Q8DR28	ATP-dependent RecD-like DNA helicase OS=Streptococcus pneumoniae (strain ATCC BAA-255 / R6) OX=171101 GN=recD PE=3 SV=1	recD	88.738	39.1	24	37	24	0.966	0.956	0.976	1.057	1.036	1.039	1.081	0.00085757
Q8DR29	Trigger factor OS=Streptococcus pneumoniae (strain ATCC BAA-255 / R6) OX=171101 GN=tig PE=3 SV=1	tig	47.297	59.7	27	146	27	1.048	1.044	1.046	0.991	0.98	0.976	0.939	0.000179826
Q8DR39	Choline-binding protein OS=Streptococcus pneumoniae (strain ATCC BAA-255 / R6) OX=171101 GN=pcpC PE=4 SV=1	pcpC	34.279	18.4	5	8	5	0.996	1.065	0.996	0.959	0.923	0.922	0.917	0.02898
Q8DR45	Response regulator OS=Streptococcus pneumoniae (strain ATCC BAA-255 / R6) OX=171101 GN=rr03 PE=4 SV=1	rr03	23.553	51.4	11	18	11	1.005	0.994	0.947	1.138	1.024	1.169	1.131	0.051878
Q8DR46	Sensor histidine kinase OS=Streptococcus pneumoniae (strain ATCC BAA-255 / R6) OX=171101 GN=hk03 PE=4 SV=1	hk03	37.912	13.6	4	5	4	1.026	1.05	0.996	1.086	1.014	1.052	1.026	0.36504
Q8DR47	DUF2154 domain-containing protein OS=Streptococcus pneumoniae (strain ATCC BAA-255 / R6) OX=171101 GN=spr0342 PE=4 SV=1	spr0342	27.162	3.9	1	3	1	1.496	0.854	1.197	0.994	0.99	0.96	0.83	0.42924
Q8DR48	Isopentenyl-diphosphate delta-isomerase OS=Streptococcus pneumoniae (strain ATCC BAA-255 / R6) OX=171101 GN=fni PE=3 SV=1	fni	37.687	37.2	15	22	15	1.067	1.01	1.014	0.909	0.961	0.947	0.911	0.0187597
Q8DR49	Phosphomevalonate kinase OS=Streptococcus pneumoniae (strain ATCC BAA-255 / R6) OX=171101 GN=mvaK2 PE=1 SV=1	mvaK2	37.026	22.4	6	14	6	1.132	1.02	1.049	0.997	0.934	0.91	0.888	0.044898
Q8DR50	Diphosphomevalonate decarboxylase OS=Streptococcus pneumoniae (strain ATCC BAA-255 / R6) OX=171101 GN=mvd1 PE=4 SV=1	mvd1	38.861	49.7	16	49	16	1.029	1.003	0.998	1.032	0.995	1.035	1.011	0.54578
Q8DR51	Mevalonate kinase OS=Streptococcus pneumoniae (strain ATCC BAA-255 / R6) OX=171101 GN=mvk PE=4 SV=1	mvk	31.433	40.8	9	14	9	1.025	1.014	1.017	0.946	0.949	1.012	0.951	0.150996
Q8DR52	Choline-binding protein F OS=Streptococcus pneumoniae (strain ATCC BAA-255 / R6) OX=171101 GN=cbpF PE=1 SV=1	cbpF	39.346	45	15	37	15	1.015	0.951	1.026	0.939	0.938	0.894	0.926	0.056278
Q8DR53	Response regulator OS=Streptococcus pneumoniae (strain ATCC BAA-255 / R6) OX=171101 GN=csrR PE=1 SV=1	csrR	26.88	35.4	10	18	10	1.007	1.04	1.012	1.011	1.028	1.015	0.998	0.89608
Q8DR54	6-phosphogluconate dehydrogenase, decarboxylating OS=Streptococcus pneumoniae (strain ATCC BAA-255 / R6) OX=171101 GN=gnd PE=3 SV=1	gnd	52.579	55.9	27	166	27	1.075	1.077	1.083	0.993	1.004	0.984	0.921	0.0001971
Q8DR55	Mid-cell-anchored protein Z OS=Streptococcus pneumoniae (strain ATCC BAA-255 / R6) OX=171101 GN=mapZ PE=1 SV=1	mapZ	51.541	33.2	17	41	17	1.002	1.031	1.04	0.957	0.982	0.974	0.948	0.0170436
Q8DR56	THUMP domain-containing protein OS=Streptococcus pneumoniae (strain ATCC BAA-255 / R6) OX=171101 GN=spr0333 PE=3 SV=1	spr0333	43.851	49.5	19	63	19	1.031	1.03	1.028	0.995	0.981	0.965	0.952	0.031142
Q8DR57	Cell cycle protein GpsB OS=Streptococcus pneumoniae (strain ATCC BAA-255 / R6) OX=171101 GN=gpsB PE=1 SV=2	gpsB	12.575	92.7	13	33	13	1.057	1.016	1.001	0.933	0.989	0.947	0.933	0.0444
Q8DR58	UPF0398 protein spr0331 OS=Streptococcus pneumoniae (strain ATCC BAA-255 / R6) OX=171101 GN=spr0331 PE=3 SV=1	spr0331	20.706	8.6	2	2	2	1.098	0.934	0.877	0.975	1.009	0.996	1.024	0.71408
Q8DR59	Penicillin-binding protein 1A OS=Streptococcus pneumoniae (strain ATCC BAA-255 / R6) OX=171101 GN=pbpA PE=1 SV=1	pbpA	79.7	53.1	32	102	32	1.134	1.092	1.116	0.914	0.925	0.924	0.827	8.0329e-05
Q8DR60	Endo-alpha-N-acetylgalactosaminidase OS=Streptococcus pneumoniae (strain ATCC BAA-255 / R6) OX=171101 GN=spr0328 PE=1 SV=1	spr0328	196.14	19.1	30	35	30	0.95	0.93	0.908	1.367	1.367	1.421	1.49	2.3284e-05
Q8DR61	ABC transporter substrate-binding protein-oligopeptide transport OS=Streptococcus pneumoniae (strain ATCC BAA-255 / R6) OX=171101 GN=aliA PE=4 SV=1	aliA	73.002	72.4	44	210	43	0.956	0.978	0.997	1.11	1.117	1.13	1.145	0.00050269
Q8DR63	dTDP-4-dehydrorhamnose reductase OS=Streptococcus pneumoniae (strain ATCC BAA-255 / R6) OX=171101 GN=cpsO PE=3 SV=1	cpsO	32.303	27.9	6	13	6	0.866	1.029	0.884	1.179	1.118	1.077	1.214	0.031343
Q8DR64	dTDP-glucose 4,6-dehydratase OS=Streptococcus pneumoniae (strain ATCC BAA-255 / R6) OX=171101 GN=cpsN PE=3 SV=1	cpsN	39.043	32.4	12	18	12	0.948	0.954	0.937	1.017	1.057	1.047	1.099	0.00175899
Q8DR67	Alpha, 1-6-glucosidase OS=Streptococcus pneumoniae (strain ATCC BAA-255 / R6) OX=171101 GN=dexB PE=4 SV=1	dexB	62.186	41.7	21	122	21	1.159	1.136	1.185	0.484	0.524	0.501	0.434	2.7988e-06
Q8DR68	ATP-dependent protease ATP-binding subunit OS=Streptococcus pneumoniae (strain ATCC BAA-255 / R6) OX=171101 GN=clpL PE=3 SV=1	clpL	77.621	71.8	50	191	49	1.517	1.792	1.629	0.939	0.938	0.889	0.56	0.00036044
Q8DR69	Phospho-N-acetylmuramoyl-pentapeptide-transferase OS=Streptococcus pneumoniae (strain ATCC BAA-255 / R6) OX=171101 GN=mraY PE=3 SV=1	mraY	36.062	12	5	20	5	0.999	0.939	1.072	0.917	0.951	0.936	0.932	0.154657
Q8DR70	Cell division protein FtsL OS=Streptococcus pneumoniae (strain ATCC BAA-255 / R6) OX=171101 GN=ftsL PE=3 SV=1	ftsL	12.206	59	7	17	7	1.122	1.024	1.03	0.759	0.795	0.785	0.736	0.00072318
Q8DR71	Transcription regulator OS=Streptococcus pneumoniae (strain ATCC BAA-255 / R6) OX=171101 GN=yorfE PE=4 SV=1	yorfE	7.5325	17.2	1	4	1	1.06	0.979	1.034	1.038	0.953	0.932	0.951	0.27838
Q8DR72	Transcription regulator, member of GalR family OS=Streptococcus pneumoniae (strain ATCC BAA-255 / R6) OX=171101 GN=regR PE=4 SV=1	regR	40.936	36.9	11	27	11	1.019	0.987	1.004	1.077	1.086	1.098	1.083	0.00174438
Q8DR74	Phosphotransferase system sugar-specific EII component OS=Streptococcus pneumoniae (strain ATCC BAA-255 / R6) OX=171101 GN=PTS-EII PE=4 SV=1	PTS-EII	29.835	11.4	3	4	3	0.374	0.504	0.422	0.143	0.248	0.252	0.495	0.023856
Q8DR76	Phosphotransferase system sugar-specific EII component OS=Streptococcus pneumoniae (strain ATCC BAA-255 / R6) OX=171101 GN=PTS-EII PE=4 SV=1	PTS-EII	18.101	57.7	9	14	9	0.544	0.519	0.521	0.286	0.321	0.372	0.618	0.0032954
Q8DR77	Unsaturated chondroitin disaccharide hydrolase OS=Streptococcus pneumoniae (strain ATCC BAA-255 / R6) OX=171101 GN=ugl PE=1 SV=1	ugl	46.078	10.9	4	5	4	0.521	0.535	0.44	0.203	0.253	0.287	0.497	0.0039553
Q8DR78	Phosphotransferase system sugar-specific EII component OS=Streptococcus pneumoniae (strain ATCC BAA-255 / R6) OX=171101 GN=PTS-EII PE=4 SV=1	PTS-EII	15.405	25	3	3	3	0.592	0.601	0.754	0.501	0.507	0.429	0.738	0.034099
Q8DR79	5-keto-D-gluconate 5-reductase OS=Streptococcus pneumoniae (strain ATCC BAA-255 / R6) OX=171101 GN=gno PE=4 SV=1	gno	29.048	43.2	8	16	8	0.622	0.599	0.553	0.37	0.411	0.39	0.66	0.00083989
Q8DR80	2-keto-3-deoxygluconate kinase OS=Streptococcus pneumoniae (strain ATCC BAA-255 / R6) OX=171101 GN=kdgK PE=4 SV=1	kdgK	37.38	16.5	5	5	5	0.665	0.6	0.63	0.287	0.451	0.366	0.583	0.0142211
Q8DR81	2-keto-3-deoxy-6-phosphogluconate aldolase OS=Streptococcus pneumoniae (strain ATCC BAA-255 / R6) OX=171101 GN=kdgA PE=4 SV=1	kdgA	22.082	25.4	4	6	4	0.603	0.592	0.587	0.341	0.32	0.364	0.575	0.000124405
Q8DR82	Glutathione peroxidase OS=Streptococcus pneumoniae (strain ATCC BAA-255 / R6) OX=171101 GN=basA PE=3 SV=1	basA	18.039	36.1	5	12	5	1.091	1.031	1.147	0.904	0.912	0.839	0.812	0.0068999
Q8DR83	Alpha-xylosidase OS=Streptococcus pneumoniae (strain ATCC BAA-255 / R6) OX=171101 GN=xylS PE=3 SV=1	xylS	86.095	34.1	25	47	25	1.009	1.027	0.987	1.07	1.04	1.034	1.04	0.065761
Q8DR84	Permease IIC component OS=Streptococcus pneumoniae (strain ATCC BAA-255 / R6) OX=171101 GN=PTS-EII PE=4 SV=1	PTS-EII	48.183	2.5	1	2	1	0.847	1.131	0.792	1.26	0.993	1.114	1.216	0.191521
Q8DR85	Phosphotransferase system sugar-specific EII component OS=Streptococcus pneumoniae (strain ATCC BAA-255 / R6) OX=171101 GN=PTS-EII PE=4 SV=1	PTS-EII	11.807	27.9	2	3	2	0.678	0.833	0.906	1.035	1.106	0.923	1.268	0.074979
Q8DR86	Transcription antiterminator BglG family OS=Streptococcus pneumoniae (strain ATCC BAA-255 / R6) OX=171101 GN=bglG PE=4 SV=1	bglG	76.51	4.1	2	3	2	0.844	1.017	0.939	1.043	1.247	1.042	1.19	0.097818
Q8DR87	Phosphotransferase system sugar-specific EII component OS=Streptococcus pneumoniae (strain ATCC BAA-255 / R6) OX=171101 GN=PTS-EII PE=4 SV=1	PTS-EII	12.078	15	2	4	2	0.57	0.954	0.664	1.051	0.965	1.042	1.398	0.082238
Q8DR89	6-phospho-beta-glucosidase OS=Streptococcus pneumoniae (strain ATCC BAA-255 / R6) OX=171101 GN=bglA PE=3 SV=1	bglA	55.238	24.7	11	13	11	0.756	1.112	0.947	0.962	0.891	0.891	0.975	0.90978
Q8DR92	Dihydrofolate synthetase OS=Streptococcus pneumoniae (strain ATCC BAA-255 / R6) OX=171101 GN=sulB PE=3 SV=1	sulB	48.997	31.8	13	21	13	0.991	0.99	1.008	0.938	0.962	0.942	0.951	0.0066399
Q8DR94	Uncharacterized protein OS=Streptococcus pneumoniae (strain ATCC BAA-255 / R6) OX=171101 GN=spr0264 PE=4 SV=1	spr0264	51.465	7.6	3	4	3	1.037	0.997	0.969	0.793	0.981	0.853	0.875	0.103858
Q8DR95	Uncharacterized protein OS=Streptococcus pneumoniae (strain ATCC BAA-255 / R6) OX=171101 GN=spr0263 PE=4 SV=1	spr0263	30.734	57	13	40	13	1.069	1.064	1.027	0.925	0.906	0.882	0.859	0.00123536
Q8DR96	Alcohol dehydrogenase, propanol-preferring OS=Streptococcus pneumoniae (strain ATCC BAA-255 / R6) OX=171101 GN=adhP PE=3 SV=1	adhP	35.75	65.2	15	121	15	0.5	0.635	0.516	2.004	1.862	1.924	3.507	8.2799e-05
Q8DR97	Phosphotransferase system, mannose-specific EIIAB OS=Streptococcus pneumoniae (strain ATCC BAA-255 / R6) OX=171101 GN=manL PE=4 SV=1	manL	35.789	60.8	22	109	22	0.733	0.821	0.761	1.556	1.499	1.572	1.999	4.2235e-05
Q8DR98	Phosphotransferase system, mannose-specific EIIC OS=Streptococcus pneumoniae (strain ATCC BAA-255 / R6) OX=171101 GN=manM PE=4 SV=1	manM	27.23	17.6	4	14	4	0.819	0.694	0.809	1.529	1.494	1.574	1.98	0.00024231
Q8DR99	Phosphotransferase system, mannose-specific EIID OS=Streptococcus pneumoniae (strain ATCC BAA-255 / R6) OX=171101 GN=manN PE=4 SV=1	manN	33.785	42.9	11	70	11	0.711	0.77	0.674	1.579	1.517	1.591	2.175	4.3606e-05
Q8DRA0	Aminopeptidase C OS=Streptococcus pneumoniae (strain ATCC BAA-255 / R6) OX=171101 GN=pepC PE=4 SV=1	pepC	50.255	65.3	30	182	30	1.074	1.104	1.081	1.027	1.017	1.013	0.938	0.002305
Q8DRA1	Pseudouridine synthase OS=Streptococcus pneumoniae (strain ATCC BAA-255 / R6) OX=171101 GN=rsuA PE=3 SV=1	rsuA	27.383	46.2	12	18	12	1.133	1.076	1.088	0.887	0.854	0.843	0.784	0.00037529
Q8DRA3	Aminopeptidase OS=Streptococcus pneumoniae (strain ATCC BAA-255 / R6) OX=171101 GN=pepS PE=4 SV=1	pepS	45.162	55.7	24	84	24	1.054	1.029	1.034	0.908	0.907	0.922	0.878	0.000137992
Q8DRA4	Uncharacterized protein OS=Streptococcus pneumoniae (strain ATCC BAA-255 / R6) OX=171101 GN=spr0253 PE=4 SV=1	spr0253	10.993	23.9	2	2	2	1.176	0.95	1.095	0.818	0.972	1.024	0.874	0.21588
Q8DRA5	DNA polymerase III PolC-type OS=Streptococcus pneumoniae (strain ATCC BAA-255 / R6) OX=171101 GN=polC PE=3 SV=1	polC	164.77	44.1	54	95	54	1.024	0.966	1.009	0.971	0.986	0.983	0.98	0.34052
Q8DRA6	Alkaline amylopullulanase OS=Streptococcus pneumoniae (strain ATCC BAA-255 / R6) OX=171101 GN=pulA PE=3 SV=1	pulA	140.28	51.6	58	116	58	0.993	0.986	1.01	1.213	1.279	1.277	1.261	0.00024498
Q8DRA7	Bac_luciferase domain-containing protein OS=Streptococcus pneumoniae (strain ATCC BAA-255 / R6) OX=171101 GN=spr0246 PE=4 SV=1	spr0246	38.885	73.9	19	57	19	1.676	1.524	1.68	0.917	0.972	0.909	0.573	0.000136099
Q8DRA8	Glutamine--fructose-6-phosphate aminotransferase [isomerizing] OS=Streptococcus pneumoniae (strain ATCC BAA-255 / R6) OX=171101 GN=glmS PE=3 SV=3	glmS	65.478	69.1	32	203	32	1.026	1.063	1.083	0.997	0.982	0.971	0.93	0.0147374
Q8DRA9	6-phospho-beta-glucosidase OS=Streptococcus pneumoniae (strain ATCC BAA-255 / R6) OX=171101 GN=bglA PE=3 SV=1	bglA	53.195	42	17	33	16	0.598	0.621	0.679	1.809	1.891	1.912	2.957	1.62258e-05
Q8DRB0	Proline--tRNA ligase OS=Streptococcus pneumoniae (strain ATCC BAA-255 / R6) OX=171101 GN=proS PE=3 SV=1	proS	68.65	63.2	31	134	31	0.941	0.972	0.959	1.034	1.02	1.051	1.081	0.0036408
Q8DRB1	Putative zinc metalloprotease spr0242 OS=Streptococcus pneumoniae (strain ATCC BAA-255 / R6) OX=171101 GN=spr0242 PE=3 SV=1	spr0242	45.864	52.5	21	59	21	0.992	1.015	0.999	0.974	0.981	0.99	0.98	0.068223
Q8DRB3	Isoprenyl transferase OS=Streptococcus pneumoniae (strain ATCC BAA-255 / R6) OX=171101 GN=uppS PE=1 SV=2	uppS	28.705	41.3	10	24	10	0.993	0.952	0.97	1.018	1.017	1.031	1.052	0.0174767
Q8DRB4	N-acetyltransferase domain-containing protein OS=Streptococcus pneumoniae (strain ATCC BAA-255 / R6) OX=171101 GN=spr0237 PE=4 SV=1	spr0237	15.748	21.7	3	6	3	0.951	0.957	0.96	1.038	0.989	1.033	1.067	0.0144613
Q8DRB5	N-acetyltransferase domain-containing protein OS=Streptococcus pneumoniae (strain ATCC BAA-255 / R6) OX=171101 GN=spr0236 PE=4 SV=1	spr0236	27.027	30.3	7	11	7	1.105	1	1.018	0.997	1.038	1.03	0.981	0.61682
Q8DRB6	Leucine--tRNA ligase OS=Streptococcus pneumoniae (strain ATCC BAA-255 / R6) OX=171101 GN=leuS PE=3 SV=1	leuS	94.365	36.4	31	101	31	1.004	1.011	1.021	0.959	0.966	0.984	0.958	0.0092248
Q8DRB7	Glycerol dehydrogenase, NAD+ dependent OS=Streptococcus pneumoniae (strain ATCC BAA-255 / R6) OX=171101 GN=gldA PE=4 SV=1	gldA	39.197	44.5	15	37	15	0.943	1.054	0.93	1.04	1.022	1.051	1.064	0.193543
Q8DRB8	Transaldolase OS=Streptococcus pneumoniae (strain ATCC BAA-255 / R6) OX=171101 GN=talC PE=4 SV=1	talC	24.419	38.7	7	10	7	0.893	0.887	0.94	1.172	1.213	1.09	1.278	0.0025796
Q8DRB9	Formate acetyltransferase 3 OS=Streptococcus pneumoniae (strain ATCC BAA-255 / R6) OX=171101 GN=pflF PE=4 SV=1	pflF	91.684	38.2	31	52	31	0.985	0.978	0.953	1.002	1.003	1	1.031	0.095756
Q8DRC0	Permease IIC component OS=Streptococcus pneumoniae (strain ATCC BAA-255 / R6) OX=171101 GN=PTS-EIIC PE=4 SV=1	PTS-EIIC	47.522	1.8	1	1	1	0.848	0.89	0.858	1.285	1.183	1.159	1.397	0.00065858
Q8DRC1	Phosphotransferase system sugar-specific EIIB component OS=Streptococcus pneumoniae (strain ATCC BAA-255 / R6) OX=171101 GN=PTS-EIIB PE=4 SV=1	PTS-EIIB	10.759	37.3	2	2	2	0.704	0.978	0.783	1.186	1.037	1.133	1.361	0.038878
Q8DRC2	Phosphotransferase system sugar-specific EIIA component OS=Streptococcus pneumoniae (strain ATCC BAA-255 / R6) OX=171101 GN=PTS-EIIA PE=4 SV=1	PTS-EIIA	12.042	29.2	2	2	2	0.633	0.899	0.891	1.412	1.354	1.446	1.738	0.0084626
Q8DRC3	Sugar-bind domain-containing protein OS=Streptococcus pneumoniae (strain ATCC BAA-255 / R6) OX=171101 GN=spr0228 PE=4 SV=1	spr0228	37.192	35.6	11	15	11	1.007	1.064	0.98	1.026	1.017	0.973	0.989	0.72068
Q8DRC4	DEOR-type transcriptional regulator OS=Streptococcus pneumoniae (strain ATCC BAA-255 / R6) OX=171101 GN=deoR PE=4 SV=1	deoR	30.011	55.3	16	27	16	1.038	1.005	0.995	0.993	0.977	1.017	0.983	0.38352
Q8DRC5	Pyruvate formate-lyase 3 OS=Streptococcus pneumoniae (strain ATCC BAA-255 / R6) OX=171101 GN=pflE PE=4 SV=1	pflE	30.03	19.8	5	8	5	0.888	0.856	0.735	1.207	1.137	1.228	1.441	0.0041393
Q8DRC7	ABC transporter solute-binding protein-iron transport, truncation OS=Streptococcus pneumoniae (strain ATCC BAA-255 / R6) OX=171101 GN=spr0223 PE=4 SV=1	spr0223	13.739	7.4	1	1	1	1.203	0.888	0.929	0.8	0.82	0.903	0.835	0.165522
Q8DRD1	Phosphoglycerate mutase 2 paralog OS=Streptococcus pneumoniae (strain ATCC BAA-255 / R6) OX=171101 GN=gpmB PE=4 SV=1	gpmB	27.874	33.3	9	25	9	0.993	1.016	1.046	0.949	0.94	0.908	0.916	0.0119244
Q8DRD2	UPF0210 protein spr0218 OS=Streptococcus pneumoniae (strain ATCC BAA-255 / R6) OX=171101 GN=spr0218 PE=3 SV=1	spr0218	46.38	35.7	16	63	16	0.957	0.957	0.943	0.992	0.956	0.964	1.019	0.195737
Q8DRD4	Adenylate kinase OS=Streptococcus pneumoniae (strain ATCC BAA-255 / R6) OX=171101 GN=adk PE=3 SV=1	adk	23.721	76.9	18	93	18	0.901	0.959	0.928	1.086	1.042	1.084	1.152	0.003256
Q8DRD5	Protein translocase subunit SecY OS=Streptococcus pneumoniae (strain ATCC BAA-255 / R6) OX=171101 GN=secY PE=3 SV=1	secY	47.353	16.7	10	39	10	0.925	0.974	0.975	0.963	0.979	1.031	1.034	0.27828
Q8DRD6	Anaerobic ribonucleoside-triphosphate reductase-activating protein OS=Streptococcus pneumoniae (strain ATCC BAA-255 / R6) OX=171101 GN=nrdG PE=3 SV=1	nrdG	22.635	21.4	6	7	6	0.814	0.874	0.778	0.869	0.83	0.86	1.038	0.3581
Q8DRD7	Ribonucleotide reductase, class III, anaerobic OS=Streptococcus pneumoniae (strain ATCC BAA-255 / R6) OX=171101 GN=nrdD PE=4 SV=1	nrdD	84.091	64.3	56	168	56	0.623	0.742	0.642	0.813	0.782	0.812	1.199	0.029161
Q8DRD9	Cardiolipin synthase OS=Streptococcus pneumoniae (strain ATCC BAA-255 / R6) OX=171101 GN=cls PE=3 SV=1	cls	58.749	13.3	7	8	7	1.106	1.041	1.021	1.029	1.065	1.041	0.99	0.72152
Q8DRE0	Dihydrofolate:folylpolyglutamate synthetase OS=Streptococcus pneumoniae (strain ATCC BAA-255 / R6) OX=171101 GN=folC PE=3 SV=1	folC	46.681	19.9	7	11	7	1.05	0.989	0.97	0.958	0.949	0.963	0.954	0.125976
Q8DRE2	Putative pre-16S rRNA nuclease OS=Streptococcus pneumoniae (strain ATCC BAA-255 / R6) OX=171101 GN=spr0176 PE=3 SV=1	spr0176	15.655	59.7	10	31	10	1.031	1.082	1.018	0.975	0.982	0.97	0.935	0.023916
Q8DRE3	Arsenate reductase, putative OS=Streptococcus pneumoniae (strain ATCC BAA-255 / R6) OX=171101 GN=arsC PE=3 SV=1	arsC	14.89	51.5	9	21	9	1.02	1.005	1.015	0.912	0.968	0.97	0.937	0.034864
Q8DRE4	Aminopeptidase P OS=Streptococcus pneumoniae (strain ATCC BAA-255 / R6) OX=171101 GN=pepP PE=3 SV=1	pepP	39.369	52.7	16	51	16	0.964	0.988	0.93	1.095	1.066	1.097	1.13	0.0034754
Q8DRE5	Magnesium and cobalt transporter OS=Streptococcus pneumoniae (strain ATCC BAA-255 / R6) OX=171101 GN=corA PE=3 SV=1	corA	36.447	17.2	6	13	6	0.944	1.017	0.989	0.999	1.091	0.975	1.039	0.40618
Q8DRE6	Uncharacterized protein OS=Streptococcus pneumoniae (strain ATCC BAA-255 / R6) OX=171101 GN=spr0168 PE=4 SV=1	spr0168	38.82	35	10	22	10	1.028	0.994	0.98	0.91	0.911	0.912	0.91	0.022198
Q8DRE8	Holliday junction ATP-dependent DNA helicase RuvA OS=Streptococcus pneumoniae (strain ATCC BAA-255 / R6) OX=171101 GN=ruvA PE=3 SV=1	ruvA	21.548	28.4	7	18	7	1.057	1.096	1.058	0.942	0.877	0.885	0.842	0.0024822
Q8DRE9	Riboflavin biosynthesis protein RibD OS=Streptococcus pneumoniae (strain ATCC BAA-255 / R6) OX=171101 GN=ribD PE=3 SV=1	ribD	40.62	24.9	8	13	8	0.848	1.045	0.878	1.143	1.151	1.135	1.237	0.078477
Q8DRF0	Riboflavin synthase alpha-chain OS=Streptococcus pneumoniae (strain ATCC BAA-255 / R6) OX=171101 GN=ribC PE=4 SV=1	ribC	23.218	15.6	3	3	3	0.821	1.26	1.02	1.098	1.219	1.111	1.105	0.4221
Q8DRF1	Riboflavin biosynthesis protein RibBA OS=Streptococcus pneumoniae (strain ATCC BAA-255 / R6) OX=171101 GN=ribA PE=3 SV=1	ribA	45.115	42.9	19	32	19	0.921	0.987	0.908	1.197	1.153	1.173	1.251	0.00130129
Q8DRF3	Uncharacterized protein OS=Streptococcus pneumoniae (strain ATCC BAA-255 / R6) OX=171101 GN=spr0157 PE=4 SV=1	spr0157	45.91	8.1	4	5	4	1.179	0.958	1.087	0.627	0.923	0.751	0.714	0.052663
Q8DRF4	Putative NrdI-like protein OS=Streptococcus pneumoniae (strain ATCC BAA-255 / R6) OX=171101 GN=spr0156 PE=4 SV=2	spr0156	17.668	35.9	6	27	6	1.094	1.062	1.031	0.923	1	0.893	0.884	0.029815
Q8DRF5	Response regulator OS=Streptococcus pneumoniae (strain ATCC BAA-255 / R6) OX=171101 GN=rr07 PE=4 SV=1	rr07	49.38	19.4	9	17	9	0.972	1.004	0.968	1.075	1.076	1.088	1.1	0.00142006
Q8DRF6	Histidine kinase OS=Streptococcus pneumoniae (strain ATCC BAA-255 / R6) OX=171101 GN=hk07 PE=4 SV=1	hk07	27.214	27.7	6	6	6	0.881	0.946	1.106	1.11	1.151	1.085	1.141	0.121339
Q8DRF9	Methionine import ATP-binding protein MetN OS=Streptococcus pneumoniae (strain ATCC BAA-255 / R6) OX=171101 GN=metN PE=3 SV=1	metN	38.719	51.8	15	37	15	1.034	1.039	1.039	0.898	0.919	0.945	0.888	0.0150595
Q8DRG0	Succinyl-diaminopimelic descuccinlyase (ArgE/DapE/Acy1 family protein) OS=Streptococcus pneumoniae (strain ATCC BAA-255 / R6) OX=171101 GN=dapE PE=4 SV=1	dapE	51.534	34.6	14	32	14	1.089	1.085	1.095	0.915	1.02	0.938	0.879	0.058544
Q8DRG1	Lipoprotein OS=Streptococcus pneumoniae (strain ATCC BAA-255 / R6) OX=171101 GN=ABC-SBP PE=3 SV=1	ABC-SBP	31.147	68	20	61	20	1.053	1.041	1.105	0.91	0.982	0.962	0.892	0.0172843
Q8DRG2	ABC transporter substrate-binding protein-amino acid transport OS=Streptococcus pneumoniae (strain ATCC BAA-255 / R6) OX=171101 GN=ABC-SBP PE=1 SV=1	ABC-SBP	30.627	74.6	19	90	19	1.12	1.098	1.097	0.972	0.952	0.961	0.87	0.000102604
Q8DRG3	Uncharacterized protein OS=Streptococcus pneumoniae (strain ATCC BAA-255 / R6) OX=171101 GN=spr0144 PE=4 SV=1	spr0144	45.169	6.1	2	2	2	0.987	0.95	1.126	1.018	1.095	1.254	1.099	0.3066
Q8DRG6	ABC transporter ATP-binding/membrane spanning permease-possible multidrug resistance OS=Streptococcus pneumoniae (strain ATCC BAA-255 / R6) OX=171101 GN=ABC-NP PE=4 SV=1	ABC-NP	61.103	24.7	15	18	15	0.51	0.566	0.611	1.981	1.835	2.033	3.467	3.6713e-05
Q8DRG7	Glycosyl transferase, family 2 OS=Streptococcus pneumoniae (strain ATCC BAA-255 / R6) OX=171101 GN=spr0136 PE=4 SV=1	spr0136	37.453	23	6	6	6	0.627	0.606	0.544	1.907	2.027	1.836	3.247	2.088e-05
Q8DRG8	Glycosyltransferase involved exopolysaccharide (EPS) synthesis OS=Streptococcus pneumoniae (strain ATCC BAA-255 / R6) OX=171101 GN=epsG PE=4 SV=1	epsG	46.252	6.9	3	3	3	0.964	1.133	1.045	0.773	0.807	0.835	0.769	0.0071955
Q8DRH2	tRNA N6-adenosine threonylcarbamoyltransferase OS=Streptococcus pneumoniae (strain ATCC BAA-255 / R6) OX=171101 GN=tsaD PE=3 SV=1	tsaD	36.173	42.3	12	26	12	1.03	1.024	1.009	1.006	0.965	0.947	0.953	0.061078
Q8DRH3	[Ribosomal protein S18]-alanine N-acetyltransferase OS=Streptococcus pneumoniae (strain ATCC BAA-255 / R6) OX=171101 GN=rimI PE=3 SV=1	rimI	16.476	14.5	2	2	2	1.051	1.146	1.04	0.998	0.699	0.814	0.776	0.070445
Q8DRH4	Peptidase_M22 domain-containing protein OS=Streptococcus pneumoniae (strain ATCC BAA-255 / R6) OX=171101 GN=spr0129 PE=4 SV=1	spr0129	25.335	56.4	12	22	12	1.049	1.016	1.039	0.899	0.969	0.916	0.897	0.0110813
Q8DRH6	UPF0356 protein spr0126 OS=Streptococcus pneumoniae (strain ATCC BAA-255 / R6) OX=171101 GN=spr0126 PE=3 SV=1	spr0126	9.2882	76.6	5	15	5	0.983	1.023	1.001	1.14	1.038	1.006	1.059	0.22792
Q8DRH7	Ribonuclease J OS=Streptococcus pneumoniae (strain ATCC BAA-255 / R6) OX=171101 GN=rnj PE=3 SV=1	rnj	66.462	54.8	28	92	28	1.046	1.027	1.042	1.062	1.043	1.038	1.009	0.3734
Q8DRH8	tRNA uridine 5-carboxymethylaminomethyl modification enzyme MnmG OS=Streptococcus pneumoniae (strain ATCC BAA-255 / R6) OX=171101 GN=mnmG PE=3 SV=1	mnmG	71.044	53.5	32	120	32	0.978	1.008	0.971	0.908	0.9	0.925	0.924	0.004941
Q8DRH9	Nudix hydrolase domain-containing protein OS=Streptococcus pneumoniae (strain ATCC BAA-255 / R6) OX=171101 GN=spr0123 PE=4 SV=1	spr0123	18.526	31.2	6	9	6	1.039	1.024	0.958	0.832	0.8	0.801	0.805	0.00154087
Q8DRI0	Surface protein pspA OS=Streptococcus pneumoniae (strain ATCC BAA-255 / R6) OX=171101 GN=pspA PE=4 SV=1	pspA	68.605	44.7	36	131	33	0.857	0.903	0.882	1.439	1.533	1.616	1.737	0.000117854
Q8DRI4	Argininosuccinate lyase OS=Streptococcus pneumoniae (strain ATCC BAA-255 / R6) OX=171101 GN=argH PE=3 SV=1	argH	52.323	17.9	7	7	7	1.021	1.148	0.979	0.868	0.892	0.849	0.829	0.02024
Q8DRI5	Argininosuccinate synthase OS=Streptococcus pneumoniae (strain ATCC BAA-255 / R6) OX=171101 GN=argG PE=3 SV=2	argG	44.065	6.3	2	2	2	1.149	1.112	1.172	0.975	1.078	1.012	0.893	0.02612
Q8DRI6	ABC transporter solute-binding protein-amino acid transport OS=Streptococcus pneumoniae (strain ATCC BAA-255 / R6) OX=171101 GN=ABC-SBP PE=4 SV=1	ABC-SBP	28.835	52.5	12	13	12	1.069	1.08	1.072	0.793	0.809	0.842	0.759	0.000101232
Q8DRI7	ABC transporter ATP-binding protein-amino acid transport OS=Streptococcus pneumoniae (strain ATCC BAA-255 / R6) OX=171101 GN=ABC-NBD PE=4 SV=1	ABC-NBD	23.626	36.6	8	15	8	0.951	1.036	0.964	1.128	1.04	1.09	1.104	0.049178
Q8DRI8	ABC transporter membrane-spanning permease-amino acid transport OS=Streptococcus pneumoniae (strain ATCC BAA-255 / R6) OX=171101 GN=ABC-MSP PE=4 SV=1	ABC-MSP	80.764	22.9	16	21	16	0.975	0.964	1.025	1	0.974	0.989	1	0.99858
Q8DRI9	L-serine dehydratase beta subunit OS=Streptococcus pneumoniae (strain ATCC BAA-255 / R6) OX=171101 GN=sdaB PE=4 SV=1	sdaB	24.329	17.9	4	5	4	0.881	0.997	1.158	0.802	0.95	0.956	0.892	0.31844
Q8DRJ0	L-serine dehydratase alpha subunit OS=Streptococcus pneumoniae (strain ATCC BAA-255 / R6) OX=171101 GN=sdaA PE=4 SV=1	sdaA	30.378	35.9	8	22	8	1.211	1.083	1.098	0.905	0.938	0.86	0.797	0.0063622
Q8DRJ1	Phosphoglycolate phosphatase OS=Streptococcus pneumoniae (strain ATCC BAA-255 / R6) OX=171101 GN=gph PE=4 SV=1	gph	23.405	26.2	5	8	5	1.104	1.078	1.084	0.934	0.913	0.893	0.839	0.00029501
Q8DRJ2	CapD protein, required for the biosynthesis of type 1 capsular polysaccharide OS=Streptococcus pneumoniae (strain ATCC BAA-255 / R6) OX=171101 GN=capD PE=4 SV=1	capD	69.305	44.3	25	85	25	1.027	0.992	0.992	0.878	0.915	0.92	0.901	0.0051024
Q8DRJ3	Glyco_trans_2-like domain-containing protein OS=Streptococcus pneumoniae (strain ATCC BAA-255 / R6) OX=171101 GN=spr0091 PE=4 SV=1	spr0091	44.269	20.8	7	13	7	1.136	1.024	1.033	0.821	0.85	0.834	0.785	0.0022396
Q8DRJ5	PadR domain-containing protein OS=Streptococcus pneumoniae (strain ATCC BAA-255 / R6) OX=171101 GN=spr0089 PE=4 SV=1	spr0089	12.425	20.4	2	4	2	0.912	0.804	0.966	0.906	0.771	0.839	0.938	0.42686
Q8DRJ6	ABC transporter solute binding protein-sugar transport OS=Streptococcus pneumoniae (strain ATCC BAA-255 / R6) OX=171101 GN=ABC-SBP PE=4 SV=1	ABC-SBP	57.225	55.8	26	82	26	0.333	0.426	0.391	2.451	2.411	2.493	6.396	0.00152425
Q8DRK0	Histidine kinase OS=Streptococcus pneumoniae (strain ATCC BAA-255 / R6) OX=171101 GN=hk08 PE=4 SV=1	hk08	38.846	25.4	8	18	8	1.096	1.047	1.094	1.11	1.06	1.079	1.004	0.8613
Q8DRK1	Response regulator OS=Streptococcus pneumoniae (strain ATCC BAA-255 / R6) OX=171101 GN=rr08 PE=4 SV=1	rr08	26.665	27.6	5	8	5	1.121	1.055	0.969	1.158	1.141	1.115	1.086	0.127664
Q8DRK2	GRAM_POS_ANCHORING domain-containing protein OS=Streptococcus pneumoniae (strain ATCC BAA-255 / R6) OX=171101 GN=spr0075 PE=4 SV=1	spr0075	123.4	33.3	6	7	6	1.014	1.108	0.999	1.146	1.198	1.4	1.2	0.059582
Q8DRK3	Glyco_trans_2-like domain-containing protein OS=Streptococcus pneumoniae (strain ATCC BAA-255 / R6) OX=171101 GN=spr0072 PE=4 SV=1	spr0072	20.209	10.6	2	2	2	1.209	1.015	1.103	1.312	1.051	0.972	1.002	0.97618
Q8DRK4	Trk transporter NAD+ binding protein-K+ transport OS=Streptococcus pneumoniae (strain ATCC BAA-255 / R6) OX=171101 GN=trkA PE=4 SV=1	trkA	24.719	50	8	29	8	1.032	1.047	1.037	0.905	0.907	0.917	0.876	2.1444e-05
Q8DRK5	Trk transporter membrane-spanning protein-K+ transport OS=Streptococcus pneumoniae (strain ATCC BAA-255 / R6) OX=171101 GN=trkH PE=4 SV=1	trkH	50.164	5.9	3	7	3	1.091	1.006	0.999	0.917	0.979	0.906	0.905	0.055175
Q8DRK6	PNP_UDP_1 domain-containing protein OS=Streptococcus pneumoniae (strain ATCC BAA-255 / R6) OX=171101 GN=spr0068 PE=4 SV=1	spr0068	28.203	63.8	12	31	12	0.988	0.962	1.115	0.972	0.948	0.889	0.916	0.178184
Q8DRK8	Uncharacterized protein OS=Streptococcus pneumoniae (strain ATCC BAA-255 / R6) OX=171101 GN=spr0066 PE=4 SV=1	spr0066	31.723	27.1	8	8	8	1.319	1.134	1.24	1.023	1.007	0.983	0.816	0.0112819
Q8DRK9	Tagatose-6-phosphate ketose/aldose isomerase OS=Streptococcus pneumoniae (strain ATCC BAA-255 / R6) OX=171101 GN=agaS PE=4 SV=1	agaS	43.093	54.1	18	28	18	0.732	0.779	0.683	1.55	1.625	1.651	2.2	4.4618e-05
Q8DRL0	Phosphotransferase system sugar-specific EII component OS=Streptococcus pneumoniae (strain ATCC BAA-255 / R6) OX=171101 GN=PTS-EII PE=4 SV=1	PTS-EII	14.669	5.2	1	1	1	0.604	0.705	0.611	1.693	1.723	1.727	2.679	0.0025627
Q8DRL1	Phosphotransferase system sugar-specific EIID component OS=Streptococcus pneumoniae (strain ATCC BAA-255 / R6) OX=171101 GN=PTS-EIID PE=4 SV=1	PTS-EIID	30.644	6.5	3	6	3	0.684	0.73	0.674	1.552	1.172	1.805	2.169	0.0041556
Q8DRL3	Phosphotransferase system sugar-specific EIIB component OS=Streptococcus pneumoniae (strain ATCC BAA-255 / R6) OX=171101 GN=PTS-EIIB PE=4 SV=1	PTS-EIIB	17.228	70.9	8	14	8	0.67	0.754	0.647	1.67	1.604	1.732	2.417	6.3333e-05
Q8DRL4	Beta-galactosidase 3 OS=Streptococcus pneumoniae (strain ATCC BAA-255 / R6) OX=171101 GN=bgaC PE=3 SV=1	bgaC	68.979	6.7	3	3	3	0.903	0.91	0.74	1.336	1.227	1.269	1.501	0.0047172
Q8DRL5	HTH gntR-type domain-containing protein OS=Streptococcus pneumoniae (strain ATCC BAA-255 / R6) OX=171101 GN=spr0058 PE=4 SV=1	spr0058	29.614	32.5	11	45	11	1.097	1.083	1.078	0.917	0.919	0.928	0.848	1.67495e-05
Q8DRL6	Beta-N-acetyl-hexosaminidase OS=Streptococcus pneumoniae (strain ATCC BAA-255 / R6) OX=171101 GN=strH PE=1 SV=1	strH	144.78	60.8	78	183	78	0.212	0.299	0.289	2.436	2.509	2.646	9.489	3.7792e-05
Q8DRL7	Adenylosuccinate lyase OS=Streptococcus pneumoniae (strain ATCC BAA-255 / R6) OX=171101 GN=purB PE=3 SV=1	purB	49.59	69.4	31	90	31	1.038	1.014	1.034	0.99	0.958	0.968	0.945	0.0094038
Q8DRL8	N5-carboxyaminoimidazole ribonucleotide synthase OS=Streptococcus pneumoniae (strain ATCC BAA-255 / R6) OX=171101 GN=purK PE=3 SV=1	purK	41.82	15.4	5	5	5	1.074	0.909	0.923	0.976	0.952	0.922	0.981	0.77746
Q8DRL9	N5-carboxyaminoimidazole ribonucleotide mutase OS=Streptococcus pneumoniae (strain ATCC BAA-255 / R6) OX=171101 GN=purE PE=3 SV=1	purE	18.248	27.7	5	6	5	0.939	1.029	0.898	0.965	0.912	0.942	0.984	0.74346
Q8DRM1	Bifunctional purine biosynthesis protein PurH OS=Streptococcus pneumoniae (strain ATCC BAA-255 / R6) OX=171101 GN=purH PE=3 SV=2	purH	56.382	24.9	12	14	12	1.045	1.03	1.034	0.914	0.853	0.961	0.877	0.06318
Q8DRM4	Phosphoribosylformylglycinamidine cyclo-ligase OS=Streptococcus pneumoniae (strain ATCC BAA-255 / R6) OX=171101 GN=purM PE=3 SV=1	purM	36.53	4.7	2	2	2	0.838	1.109	1.055	0.877	0.833	1.114	0.941	0.6438
Q8DRM6	Phosphoribosylformylglycinamidine synthase OS=Streptococcus pneumoniae (strain ATCC BAA-255 / R6) OX=171101 GN=purL PE=4 SV=1	purL	135.7	11	13	14	13	1.004	1.016	0.944	1.096	0.931	0.914	0.992	0.87188
Q8DRM7	Phosphoribosylaminoimidazole-succinocarboxamide synthase OS=Streptococcus pneumoniae (strain ATCC BAA-255 / R6) OX=171101 GN=purC PE=3 SV=2	purC	27.002	18.7	4	4	4	1.032	1.124	1.051	0.848	1.034	0.855	0.853	0.080919
Q8DRN2	Acyl carrier protein OS=Streptococcus pneumoniae (strain ATCC BAA-255 / R6) OX=171101 GN=acpP PE=3 SV=1	acpP	8.8348	10.4	1	2	1	1.062	1.061	1.027	0.855	0.849	0.864	0.815	7.6567e-05
Q8DRN3	Phosphate acyltransferase OS=Streptococcus pneumoniae (strain ATCC BAA-255 / R6) OX=171101 GN=plsX PE=1 SV=1	plsX	34.917	43.9	11	50	11	0.981	1.073	0.991	0.944	0.89	0.956	0.916	0.072238
Q8DRN4	DNA repair protein RecO OS=Streptococcus pneumoniae (strain ATCC BAA-255 / R6) OX=171101 GN=recO PE=3 SV=1	recO	29.818	5.9	2	2	2	1.297	0.938	1.109	0.843	0.84	0.751	0.728	0.03716
Q8DRN5	Aminotransferase OS=Streptococcus pneumoniae (strain ATCC BAA-255 / R6) OX=171101 GN=aspC PE=3 SV=1	aspC	43.229	46.8	18	50	18	1.026	1.07	1.032	0.91	0.909	0.909	0.872	0.0091189
Q8DRN6	UPF0324 membrane protein spr0034 OS=Streptococcus pneumoniae (strain ATCC BAA-255 / R6) OX=171101 GN=spr0034 PE=3 SV=2	spr0034	36.019	5.7	2	9	2	0.996	0.979	0.921	0.935	1.086	1.129	1.088	0.2608
Q8DRN7	CoA_binding domain-containing protein OS=Streptococcus pneumoniae (strain ATCC BAA-255 / R6) OX=171101 GN=spr0033 PE=4 SV=1	spr0033	16.229	62.1	9	20	9	1.011	1.015	1.007	1.115	1.073	1.131	1.094	0.029857
Q8DRN9	Uncharacterized protein OS=Streptococcus pneumoniae (strain ATCC BAA-255 / R6) OX=171101 GN=spr0026 PE=4 SV=1	spr0026	21.098	25	4	7	4	1.252	1.204	1.195	1.024	0.948	0.936	0.796	0.00194279
Q8DRP0	DNA repair protein RadA OS=Streptococcus pneumoniae (strain ATCC BAA-255 / R6) OX=171101 GN=radA PE=1 SV=1	radA	45.805	30	12	30	12	1.124	1.072	0.99	0.915	0.944	0.934	0.877	0.026856
Q8DRP1	Uncharacterized protein OS=Streptococcus pneumoniae (strain ATCC BAA-255 / R6) OX=171101 GN=spr0024 PE=4 SV=1	spr0024	22.291	42.2	6	13	6	0.957	1.138	1.066	1.072	1.019	0.971	0.969	0.63126
Q8DRP2	Deoxyuridine 5'-triphosphate nucleotidohydrolase OS=Streptococcus pneumoniae (strain ATCC BAA-255 / R6) OX=171101 GN=dut PE=3 SV=1	dut	15.843	55.1	7	22	7	1.084	1.013	1.162	1.041	1.072	0.986	0.951	0.34892
Q8DRP3	tRNA-specific adenosine deaminase OS=Streptococcus pneumoniae (strain ATCC BAA-255 / R6) OX=171101 GN=tadA PE=3 SV=1	tadA	17.617	20.6	3	5	3	0.992	1.134	1.005	0.893	0.929	0.924	0.877	0.043224
Q8DRP8	Hypoxanthine-guanine phosphoribosyltransferase OS=Streptococcus pneumoniae (strain ATCC BAA-255 / R6) OX=171101 GN=hpt PE=3 SV=1	hpt	20.212	59.4	13	54	13	1.099	1.1	1.065	0.962	0.959	0.973	0.887	0.00047706
Q8DRP9	tRNA(Ile)-lysidine synthase OS=Streptococcus pneumoniae (strain ATCC BAA-255 / R6) OX=171101 GN=tilS PE=3 SV=1	tilS	49.966	14.8	7	9	7	1.049	1.05	0.957	0.991	0.991	0.955	0.961	0.3052
Q8DRQ0	Uncharacterized protein OS=Streptococcus pneumoniae (strain ATCC BAA-255 / R6) OX=171101 GN=spr0009 PE=4 SV=1	spr0009	51.084	33.3	13	17	13	1.134	0.919	1.15	0.868	0.955	0.871	0.841	0.099221
Q8DRQ1	Transcription-repair-coupling factor OS=Streptococcus pneumoniae (strain ATCC BAA-255 / R6) OX=171101 GN=mfd PE=1 SV=1	mfd	134.8	33.6	40	70	40	1.086	1.047	1.073	0.927	0.942	0.945	0.878	0.00044423
Q8DRQ2	Peptidyl-tRNA hydrolase OS=Streptococcus pneumoniae (strain ATCC BAA-255 / R6) OX=171101 GN=pth PE=3 SV=1	pth	21.418	53.4	9	19	9	1.007	1.083	1.041	1.101	1.067	1.067	1.033	0.23258
Q8DRQ3	Ribosome-binding ATPase YchF OS=Streptococcus pneumoniae (strain ATCC BAA-255 / R6) OX=171101 GN=ychF PE=3 SV=1	ychF	41.171	68.2	23	89	23	1.039	1.049	1.052	0.927	0.914	0.946	0.888	0.00036198
Q8DRQ4	Chromosomal replication initiator protein DnaA OS=Streptococcus pneumoniae (strain ATCC BAA-255 / R6) OX=171101 GN=dnaA PE=3 SV=1	dnaA	51.782	62.9	25	52	25	0.995	1.004	0.972	1.046	1.037	1.002	1.038	0.082361
Q9EUQ7	Segregation and condensation protein A OS=Streptococcus pneumoniae (strain ATCC BAA-255 / R6) OX=171101 GN=scpA PE=1 SV=1	scpA	28.269	17.8	4	7	4	1.037	0.877	1.124	0.784	0.841	0.785	0.793	0.041616
V9H0I2	Multi antimicrobial extrusion (MATE) family transporter OS=Streptococcus pneumoniae (strain ATCC BAA-255 / R6) OX=171101 GN=spr1877 PE=4 SV=1	spr1877	45.942	3.1	1	1	1	1.334	1.027	0.614	1.047	0.938	0.996	1.002	0.8473

## Sheet: Sheet 2
TMT quantitative proteomic analysis identifies differentially expressed proteins in Pn-aqpC deletion strain
Protein accession	Gene accession	Protein description	ΔPn-aqpC/WT Ratio	Regulated Type	ΔPn-aqpC/WT P value	Gene name	MW [kDa]	Coverage [%]	Peptides	PSMs	Unique peptides	WT1	WT2	WT3	ΔPn-aqpC1	ΔPn-aqpC2	ΔPn-aqpC3	Subcellular localization	KEGG KO No.	KEGG pathway
Q8DRL6	spr:spr0057	Beta-N-acetyl-hexosaminidase OS=Streptococcus pneumoniae (strain ATCC BAA-255 / R6) OX=171101 GN=strH PE=1 SV=1	9.489	Up	3.7792e-05	strH	144.78	60.8	78	183	78	0.212	0.299	0.289	2.436	2.509	2.646	Extracellular	K12373	spr00511 Other glycan degradation - Streptococcus pneumoniae R6 (avirulent serotype 2); spr00520 Amino sugar and nucleotide sugar metabolism - Streptococcus pneumoniae R6 (avirulent serotype 2); spr01100 Metabolic pathways - Streptococcus pneumoniae R6 (avirulent serotype 2);
Q8DN33	spr:spr1952	Uncharacterized protein OS=Streptococcus pneumoniae (strain ATCC BAA-255 / R6) OX=171101 GN=spr1952 PE=4 SV=1	9.053	Up	0.0011569	gh125	49.969	23.5	9	21	9	0.245	0.317	0.281	2.573	2.494	2.565	Cytoplasmic	K09704
Q8CY65	spr:spr1949	Uncharacterized protein OS=Streptococcus pneumoniae (strain ATCC BAA-255 / R6) OX=171101 GN=spr1949 PE=4 SV=1	8.035	Up	4.8197e-06	gh20	71.643	25.1	17	27	17	0.271	0.34	0.335	2.59	2.471	2.54	Cytoplasmic	K12373	spr00511 Other glycan degradation - Streptococcus pneumoniae R6 (avirulent serotype 2); spr00520 Amino sugar and nucleotide sugar metabolism - Streptococcus pneumoniae R6 (avirulent serotype 2); spr01100 Metabolic pathways - Streptococcus pneumoniae R6 (avirulent serotype 2);
Q8CZ52	spr:spr0440	Uncharacterized protein OS=Streptococcus pneumoniae (strain ATCC BAA-255 / R6) OX=171101 GN=spr0440 PE=1 SV=1	7.508	Up	0.00045679	endoD	183.11	50.3	71	145	71	0.3	0.323	0.348	2.421	2.447	2.422	Extracellular
Q8DN34	spr:spr1951	Alpha-mann_mid domain-containing protein OS=Streptococcus pneumoniae (strain ATCC BAA-255 / R6) OX=171101 GN=spr1951 PE=4 SV=1	7.108	Up	3.9365e-05	gh38	101.59	30.2	21	40	21	0.274	0.374	0.359	2.303	2.383	2.472	Cytoplasmic	K01191	spr00511 Other glycan degradation - Streptococcus pneumoniae R6 (avirulent serotype 2);
Q8DRJ6	spr:spr0083	ABC transporter solute binding protein-sugar transport OS=Streptococcus pneumoniae (strain ATCC BAA-255 / R6) OX=171101 GN=ABC-SBP PE=4 SV=1	6.396	Up	0.00152425	ABC-SBP	57.225	55.8	26	82	26	0.333	0.426	0.391	2.451	2.411	2.493	Membrane	K17318	spr02010 ABC transporters - Streptococcus pneumoniae R6 (avirulent serotype 2);
Q8DN35	spr:spr1950	Uncharacterized protein OS=Streptococcus pneumoniae (strain ATCC BAA-255 / R6) OX=171101 GN=spr1950 PE=4 SV=1	6.325	Up	0.000143777	ROK	31.87	21.5	5	8	5	0.344	0.301	0.447	2.594	2.129	2.184	Cytoplasmic
Q8DNA5	spr:spr1837	Aldehyde-alcohol dehydrogenase OS=Streptococcus pneumoniae (strain ATCC BAA-255 / R6) OX=171101 GN=adhE PE=3 SV=1	4.118	Up	1.9432e-06	adhE	98.119	64.6	54	500	54	0.454	0.517	0.472	2.013	1.936	1.993	Cytoplasmic	K04072	spr00010 Glycolysis / Gluconeogenesis - Streptococcus pneumoniae R6 (avirulent serotype 2); spr00071 Fatty acid degradation - Streptococcus pneumoniae R6 (avirulent serotype 2); spr00620 Pyruvate metabolism - Streptococcus pneumoniae R6 (avirulent serotype 2); spr00625 Chloroalkane and chloroalkene degradation - Streptococcus pneumoniae R6 (avirulent serotype 2); spr00626 Naphthalene degradation …
Q8DR96	spr:spr0262	Alcohol dehydrogenase, propanol-preferring OS=Streptococcus pneumoniae (strain ATCC BAA-255 / R6) OX=171101 GN=adhP PE=3 SV=1	3.507	Up	8.2799e-05	adhP	35.75	65.2	15	121	15	0.5	0.635	0.516	2.004	1.862	1.924	Cytoplasmic	K13953	spr00010 Glycolysis / Gluconeogenesis - Streptococcus pneumoniae R6 (avirulent serotype 2); spr00071 Fatty acid degradation - Streptococcus pneumoniae R6 (avirulent serotype 2); spr00625 Chloroalkane and chloroalkene degradation - Streptococcus pneumoniae R6 (avirulent serotype 2); spr00626 Naphthalene degradation - Streptococcus pneumoniae R6 (avirulent serotype 2); spr01100 Metabolic pathways -…
Q8DRG6	spr:spr0137	ABC transporter ATP-binding/membrane spanning permease-possible multidrug resistance OS=Streptococcus pneumoniae (strain ATCC BAA-255 / R6) OX=171101 GN=ABC-NP PE=4 SV=1	3.467	Up	3.6713e-05	ABC-NP	61.103	24.7	15	18	15	0.51	0.566	0.611	1.981	1.835	2.033	Membrane	K06148
Q8DRG7	spr:spr0136	Glycosyl transferase, family 2 OS=Streptococcus pneumoniae (strain ATCC BAA-255 / R6) OX=171101 GN=spr0136 PE=4 SV=1	3.247	Up	2.088e-05	spr0136	37.453	23	6	6	6	0.627	0.606	0.544	1.907	2.027	1.836	Cytoplasmic
Q8CY64	spr:spr1954	F5/8 type C domain-containing protein OS=Streptococcus pneumoniae (strain ATCC BAA-255 / R6) OX=171101 GN=spr1954 PE=4 SV=1	3.239	Up	0.00033643	gh29	65.873	20.9	11	17	11	0.589	0.583	0.586	1.888	1.834	1.973	Cytoplasmic	K01206	spr00511 Other glycan degradation - Streptococcus pneumoniae R6 (avirulent serotype 2);
Q8DQZ6	spr:spr0415	Pyruvate formate-lyase OS=Streptococcus pneumoniae (strain ATCC BAA-255 / R6) OX=171101 GN=pfl PE=4 SV=1	3.062	Up	1.61221e-05	pfl	87.821	73.1	49	359	49	0.589	0.667	0.646	2.017	1.884	1.922	Cytoplasmic	K00656	spr00620 Pyruvate metabolism - Streptococcus pneumoniae R6 (avirulent serotype 2); spr00640 Propanoate metabolism - Streptococcus pneumoniae R6 (avirulent serotype 2); spr00650 Butanoate metabolism - Streptococcus pneumoniae R6 (avirulent serotype 2); spr01100 Metabolic pathways - Streptococcus pneumoniae R6 (avirulent serotype 2); spr01120 Microbial metabolism in diverse environments - Streptoco…
Q8DRA9	spr:spr0244	6-phospho-beta-glucosidase OS=Streptococcus pneumoniae (strain ATCC BAA-255 / R6) OX=171101 GN=bglA PE=3 SV=1	2.957	Up	1.62258e-05	bglA	53.195	42	17	33	16	0.598	0.621	0.679	1.809	1.891	1.912	Cytoplasmic	K01223	spr00010 Glycolysis / Gluconeogenesis - Streptococcus pneumoniae R6 (avirulent serotype 2); spr00500 Starch and sucrose metabolism - Streptococcus pneumoniae R6 (avirulent serotype 2);
Q8DRL0	spr:spr0063	Phosphotransferase system sugar-specific EII component OS=Streptococcus pneumoniae (strain ATCC BAA-255 / R6) OX=171101 GN=PTS-EII PE=4 SV=1	2.679	Up	0.0025627	PTS-EII	14.669	5.2	1	1	1	0.604	0.705	0.611	1.693	1.723	1.727	Cytoplasmic	K02793	spr00051 Fructose and mannose metabolism - Streptococcus pneumoniae R6 (avirulent serotype 2); spr00520 Amino sugar and nucleotide sugar metabolism - Streptococcus pneumoniae R6 (avirulent serotype 2); spr01100 Metabolic pathways - Streptococcus pneumoniae R6 (avirulent serotype 2); spr02060 Phosphotransferase system (PTS) - Streptococcus pneumoniae R6 (avirulent serotype 2);
Q8CYF3	spr:spr1549	Uncharacterized protein OS=Streptococcus pneumoniae (strain ATCC BAA-255 / R6) OX=171101 GN=spr1549 PE=4 SV=1	2.471	Up	0.0012201	spr1549	14.39	8.5	1	1	1	0.639	0.828	0.596	1.779	1.535	1.783	Extracellular
Q8DRL3	spr:spr0060	Phosphotransferase system sugar-specific EIIB component OS=Streptococcus pneumoniae (strain ATCC BAA-255 / R6) OX=171101 GN=PTS-EIIB PE=4 SV=1	2.417	Up	6.3333e-05	PTS-EIIB	17.228	70.9	8	14	8	0.67	0.754	0.647	1.67	1.604	1.732	Cytoplasmic	K02794	spr00051 Fructose and mannose metabolism - Streptococcus pneumoniae R6 (avirulent serotype 2); spr00520 Amino sugar and nucleotide sugar metabolism - Streptococcus pneumoniae R6 (avirulent serotype 2); spr01100 Metabolic pathways - Streptococcus pneumoniae R6 (avirulent serotype 2); spr02060 Phosphotransferase system (PTS) - Streptococcus pneumoniae R6 (avirulent serotype 2);
Q8DPM4	spr:spr1097	Formate-nitrate transporter OS=Streptococcus pneumoniae (strain ATCC BAA-255 / R6) OX=171101 GN=nirC PE=4 SV=1	2.347	Up	2.0739e-07	nirC	28.958	12.1	5	9	5	0.711	0.7	0.69	1.647	1.611	1.672	Membrane
Q8CWW1	spr:spr0065	Aldose 1-epimerase OS=Streptococcus pneumoniae (strain ATCC BAA-255 / R6) OX=171101 GN=galM PE=3 SV=1	2.344	Up	2.5003e-06	galM	37.771	24.9	7	14	7	0.664	0.715	0.717	1.63	1.656	1.626	Cytoplasmic	K01785	spr00010 Glycolysis / Gluconeogenesis - Streptococcus pneumoniae R6 (avirulent serotype 2); spr00052 Galactose metabolism - Streptococcus pneumoniae R6 (avirulent serotype 2); spr01100 Metabolic pathways - Streptococcus pneumoniae R6 (avirulent serotype 2); spr01110 Biosynthesis of secondary metabolites - Streptococcus pneumoniae R6 (avirulent serotype 2); spr01120 Microbial metabolism in diverse…
Q8CYK7	spr:spr1326	FMN_red domain-containing protein OS=Streptococcus pneumoniae (strain ATCC BAA-255 / R6) OX=171101 GN=spr1326 PE=4 SV=1	2.308	Up	0.000120391	spr1326	45.835	52.9	16	41	16	0.578	0.658	0.55	1.415	1.327	1.38	Cytoplasmic
Q8DN19	spr:spr1970	Phosphotransferase system sugar-specific EII component OS=Streptococcus pneumoniae (strain ATCC BAA-255 / R6) OX=171101 GN=PTS-EII PE=4 SV=1	2.219	Up	0.00175918	PTS-EII	16.545	12.2	1	1	1	0.692	0.763	0.841	1.964	1.696	1.435	Cytoplasmic	K02793	spr00051 Fructose and mannose metabolism - Streptococcus pneumoniae R6 (avirulent serotype 2); spr00520 Amino sugar and nucleotide sugar metabolism - Streptococcus pneumoniae R6 (avirulent serotype 2); spr01100 Metabolic pathways - Streptococcus pneumoniae R6 (avirulent serotype 2); spr02060 Phosphotransferase system (PTS) - Streptococcus pneumoniae R6 (avirulent serotype 2);
Q8DRK9	spr:spr0064	Tagatose-6-phosphate ketose/aldose isomerase OS=Streptococcus pneumoniae (strain ATCC BAA-255 / R6) OX=171101 GN=agaS PE=4 SV=1	2.2	Up	4.4618e-05	agaS	43.093	54.1	18	28	18	0.732	0.779	0.683	1.55	1.625	1.651	Cytoplasmic	K02082
Q8DR99	spr:spr0259	Phosphotransferase system, mannose-specific EIID OS=Streptococcus pneumoniae (strain ATCC BAA-255 / R6) OX=171101 GN=manN PE=4 SV=1	2.175	Up	4.3606e-05	manN	33.785	42.9	11	70	11	0.711	0.77	0.674	1.579	1.517	1.591	Membrane	K02796	spr00051 Fructose and mannose metabolism - Streptococcus pneumoniae R6 (avirulent serotype 2); spr00520 Amino sugar and nucleotide sugar metabolism - Streptococcus pneumoniae R6 (avirulent serotype 2); spr01100 Metabolic pathways - Streptococcus pneumoniae R6 (avirulent serotype 2); spr02060 Phosphotransferase system (PTS) - Streptococcus pneumoniae R6 (avirulent serotype 2);
Q8DRL1	spr:spr0062	Phosphotransferase system sugar-specific EIID component OS=Streptococcus pneumoniae (strain ATCC BAA-255 / R6) OX=171101 GN=PTS-EIID PE=4 SV=1	2.169	Up	0.0041556	PTS-EIID	30.644	6.5	3	6	3	0.684	0.73	0.674	1.552	1.172	1.805	Membrane	K02796	spr00051 Fructose and mannose metabolism - Streptococcus pneumoniae R6 (avirulent serotype 2); spr00520 Amino sugar and nucleotide sugar metabolism - Streptococcus pneumoniae R6 (avirulent serotype 2); spr01100 Metabolic pathways - Streptococcus pneumoniae R6 (avirulent serotype 2); spr02060 Phosphotransferase system (PTS) - Streptococcus pneumoniae R6 (avirulent serotype 2);
Q8DN25	spr:spr1963	Probable alcohol dehydrogenase OS=Streptococcus pneumoniae (strain ATCC BAA-255 / R6) OX=171101 GN=adh2 PE=4 SV=1	2.117	Up	0.024238	adh2	41.154	45.4	14	22	14	0.652	0.925	0.636	1.59	1.544	1.55	Cytoplasmic
Q8DP68	spr:spr1325	FMN_red domain-containing protein OS=Streptococcus pneumoniae (strain ATCC BAA-255 / R6) OX=171101 GN=spr1325 PE=4 SV=1	2.02	Up	3.6485e-05	spr1325	22.575	37.8	9	27	9	0.625	0.685	0.625	1.341	1.273	1.294	Cytoplasmic
Q8DR97	spr:spr0261	Phosphotransferase system, mannose-specific EIIAB OS=Streptococcus pneumoniae (strain ATCC BAA-255 / R6) OX=171101 GN=manL PE=4 SV=1	1.999	Up	4.2235e-05	manL	35.789	60.8	22	109	22	0.733	0.821	0.761	1.556	1.499	1.572	Cytoplasmic	K02794	spr00051 Fructose and mannose metabolism - Streptococcus pneumoniae R6 (avirulent serotype 2); spr00520 Amino sugar and nucleotide sugar metabolism - Streptococcus pneumoniae R6 (avirulent serotype 2); spr01100 Metabolic pathways - Streptococcus pneumoniae R6 (avirulent serotype 2); spr02060 Phosphotransferase system (PTS) - Streptococcus pneumoniae R6 (avirulent serotype 2);
Q8DR98	spr:spr0260	Phosphotransferase system, mannose-specific EIIC OS=Streptococcus pneumoniae (strain ATCC BAA-255 / R6) OX=171101 GN=manM PE=4 SV=1	1.98	Up	0.00024231	manM	27.23	17.6	4	14	4	0.819	0.694	0.809	1.529	1.494	1.574	Membrane	K02795	spr00051 Fructose and mannose metabolism - Streptococcus pneumoniae R6 (avirulent serotype 2); spr00520 Amino sugar and nucleotide sugar metabolism - Streptococcus pneumoniae R6 (avirulent serotype 2); spr01100 Metabolic pathways - Streptococcus pneumoniae R6 (avirulent serotype 2); spr02060 Phosphotransferase system (PTS) - Streptococcus pneumoniae R6 (avirulent serotype 2);
Q8DN22	spr:spr1967	Phosphotransferase system sugar-specific EII component OS=Streptococcus pneumoniae (strain ATCC BAA-255 / R6) OX=171101 GN=PTS-EII PE=4 SV=1	1.911	Up	0.0117956	PTS-EII	28.981	9	2	3	2	0.701	1.098	0.719	1.674	1.465	1.673	Membrane	K02796	spr00051 Fructose and mannose metabolism - Streptococcus pneumoniae R6 (avirulent serotype 2); spr00520 Amino sugar and nucleotide sugar metabolism - Streptococcus pneumoniae R6 (avirulent serotype 2); spr01100 Metabolic pathways - Streptococcus pneumoniae R6 (avirulent serotype 2); spr02060 Phosphotransferase system (PTS) - Streptococcus pneumoniae R6 (avirulent serotype 2);
Q8DN20	spr:spr1969	Phosphotransferase system sugar-specific EII component OS=Streptococcus pneumoniae (strain ATCC BAA-255 / R6) OX=171101 GN=PTS-EII PE=4 SV=1	1.907	Up	0.0190827	PTS-EII	18.059	54.5	8	16	8	0.767	0.981	0.731	1.608	1.564	1.556	Cytoplasmic	K02794	spr00051 Fructose and mannose metabolism - Streptococcus pneumoniae R6 (avirulent serotype 2); spr00520 Amino sugar and nucleotide sugar metabolism - Streptococcus pneumoniae R6 (avirulent serotype 2); spr01100 Metabolic pathways - Streptococcus pneumoniae R6 (avirulent serotype 2); spr02060 Phosphotransferase system (PTS) - Streptococcus pneumoniae R6 (avirulent serotype 2);
Q8DN32	spr:spr1953	Uncharacterized protein OS=Streptococcus pneumoniae (strain ATCC BAA-255 / R6) OX=171101 GN=spr1953 PE=4 SV=1	1.905	Up	0.000100333	gh92	78.937	24.2	15	21	15	0.774	0.754	0.85	1.451	1.55	1.53	Cytoplasmic
Q8DQL8	spr:spr0610	ABC transporter domain-containing protein OS=Streptococcus pneumoniae (strain ATCC BAA-255 / R6) OX=171101 GN=spr0610 PE=4 SV=1	1.89	Up	4.1098e-05	spr0610	24.344	6	1	1	1	0.748	0.784	0.806	1.432	1.546	1.44	Membrane	K01990
Q8DQP7	spr:spr0561	Cell wall-associated serine proteinase PrtA OS=Streptococcus pneumoniae (strain ATCC BAA-255 / R6) OX=171101 GN=prtA PE=4 SV=1	1.812	Up	0.00130106	prtA	240.43	65	148	444	148	0.803	0.97	0.834	1.674	1.435	1.615	Extracellular
Q8CZ47	spr:spr0461	Uncharacterized protein OS=Streptococcus pneumoniae (strain ATCC BAA-255 / R6) OX=171101 GN=blpT PE=4 SV=1	1.754	Up	0.000155667	blpT	12.505	29.4	4	5	4	0.808	0.887	0.858	1.581	1.437	1.461	Cytoplasmic
Q8DN23	spr:spr1966	Glyco_hyd_65N_2 domain-containing protein OS=Streptococcus pneumoniae (strain ATCC BAA-255 / R6) OX=171101 GN=spr1966 PE=4 SV=1	1.742	Up	0.0041249	spr1966	87.416	7.6	5	6	5	0.796	1.003	0.748	1.527	1.382	1.529	Cytoplasmic
Q8DRC2	spr:spr0229	Phosphotransferase system sugar-specific EIIA component OS=Streptococcus pneumoniae (strain ATCC BAA-255 / R6) OX=171101 GN=PTS-EIIA PE=4 SV=1	1.738	Up	0.0084626	PTS-EIIA	12.042	29.2	2	2	2	0.633	0.899	0.891	1.412	1.354	1.446	Cytoplasmic	K02759	spr00500 Starch and sucrose metabolism - Streptococcus pneumoniae R6 (avirulent serotype 2); spr02060 Phosphotransferase system (PTS) - Streptococcus pneumoniae R6 (avirulent serotype 2);
Q8DRI0	spr:spr0121	Surface protein pspA OS=Streptococcus pneumoniae (strain ATCC BAA-255 / R6) OX=171101 GN=pspA PE=4 SV=1	1.737	Up	0.000117854	pspA	68.605	44.7	36	131	33	0.857	0.903	0.882	1.439	1.533	1.616	Extracellular
Q8DN24	spr:spr1964	L-fucose isomerase OS=Streptococcus pneumoniae (strain ATCC BAA-255 / R6) OX=171101 GN=fucI PE=3 SV=1	1.713	Up	0.0137791	fucI	65.849	31.5	16	20	16	0.752	1.092	0.75	1.508	1.363	1.573	Cytoplasmic	K01818	spr00051 Fructose and mannose metabolism - Streptococcus pneumoniae R6 (avirulent serotype 2); spr01100 Metabolic pathways - Streptococcus pneumoniae R6 (avirulent serotype 2); spr01120 Microbial metabolism in diverse environments - Streptococcus pneumoniae R6 (avirulent serotype 2);
Q8DNT2	spr:spr1561	ABC transporter membrane-spanning permease-Na+ export OS=Streptococcus pneumoniae (strain ATCC BAA-255 / R6) OX=171101 GN=natB PE=4 SV=1	1.703	Up	3.6437e-05	natB	43.952	26.3	10	22	10	0.932	0.865	0.922	1.559	1.509	1.563	Membrane	K01992
Q8DN17	spr:spr1972	L-fuculose phosphate aldolase OS=Streptococcus pneumoniae (strain ATCC BAA-255 / R6) OX=171101 GN=fucA PE=4 SV=1	1.662	Up	0.00172209	fucA	24.367	40.1	7	16	7	0.827	0.959	0.762	1.446	1.378	1.412	Cytoplasmic	K01628	spr00051 Fructose and mannose metabolism - Streptococcus pneumoniae R6 (avirulent serotype 2); spr01100 Metabolic pathways - Streptococcus pneumoniae R6 (avirulent serotype 2); spr01120 Microbial metabolism in diverse environments - Streptococcus pneumoniae R6 (avirulent serotype 2);
Q8DN16	spr:spr1973	Fucose kinase OS=Streptococcus pneumoniae (strain ATCC BAA-255 / R6) OX=171101 GN=fcsK PE=4 SV=1	1.657	Up	0.0017756	fcsK	54.676	19.1	10	10	10	0.845	0.983	0.823	1.475	1.358	1.559	Cytoplasmic	K00879	spr00051 Fructose and mannose metabolism - Streptococcus pneumoniae R6 (avirulent serotype 2); spr01100 Metabolic pathways - Streptococcus pneumoniae R6 (avirulent serotype 2); spr01120 Microbial metabolism in diverse environments - Streptococcus pneumoniae R6 (avirulent serotype 2);
P0A4G3	spr:spr1494	Manganese ABC transporter substrate-binding lipoprotein OS=Streptococcus pneumoniae (strain ATCC BAA-255 / R6) OX=171101 GN=psaA PE=3 SV=1	1.649	Up	0.00147739	psaA	34.594	70.9	22	83	22	0.827	0.913	0.773	1.461	1.269	1.413	Membrane	K19971	spr02010 ABC transporters - Streptococcus pneumoniae R6 (avirulent serotype 2);
Q8DQ04	spr:spr0914	Ferrochelatase OS=Streptococcus pneumoniae (strain ATCC BAA-255 / R6) OX=171101 GN=hemH PE=3 SV=1	1.648	Up	0.000100089	hemH	42.455	30.8	10	14	10	0.78	0.836	0.754	1.31	1.275	1.321	Cytoplasmic	K01772	spr00860 Porphyrin and chlorophyll metabolism - Streptococcus pneumoniae R6 (avirulent serotype 2); spr01100 Metabolic pathways - Streptococcus pneumoniae R6 (avirulent serotype 2); spr01110 Biosynthesis of secondary metabolites - Streptococcus pneumoniae R6 (avirulent serotype 2);
Q8DP94	spr:spr1284	Protease OS=Streptococcus pneumoniae (strain ATCC BAA-255 / R6) OX=171101 GN=spr1284 PE=4 SV=1	1.614	Up	0.000135288	spr1284	48.61	54.1	22	75	22	0.725	0.785	0.787	1.243	1.192	1.272	Cytoplasmic	K08303
Q8DQP5	spr:spr0564	Phosphotransferase system sugar-specific EII component OS=Streptococcus pneumoniae (strain ATCC BAA-255 / R6) OX=171101 GN=PTS-EII PE=4 SV=1	1.599	Up	7.6873e-05	PTS-EII	52.961	12.8	7	19	7	0.862	0.901	0.868	1.463	1.345	1.398	Membrane	K20114	spr02060 Phosphotransferase system (PTS) - Streptococcus pneumoniae R6 (avirulent serotype 2);
Q8DR24	spr:spr0370	Alkyl hydroperoxide reductase AhpD OS=Streptococcus pneumoniae (strain ATCC BAA-255 / R6) OX=171101 GN=mip PE=3 SV=1	1.598	Up	0.000180958	mip	19.815	29.7	6	8	6	0.744	0.815	0.816	1.266	1.227	1.303	Membrane
Q8DNT7	spr:spr1546	ABC transporter domain-containing protein OS=Streptococcus pneumoniae (strain ATCC BAA-255 / R6) OX=171101 GN=ABC-NBD PE=4 SV=1	1.591	Up	0.00052418	ABC-NBD	24.712	12.5	3	4	3	0.799	0.886	0.896	1.416	1.295	1.395	Cytoplasmic	K01990
Q8DP08	spr:spr1430	DNA binding protein starved cells-like peroxide resistance protein OS=Streptococcus pneumoniae (strain ATCC BAA-255 / R6) OX=171101 GN=dpr PE=3 SV=1	1.59	Up	0.00052365	dpr	20.016	48.3	8	141	8	0.861	0.991	0.897	1.485	1.403	1.483	Cytoplasmic	K04047
Q8CYF4	spr:spr1548	Uncharacterized protein OS=Streptococcus pneumoniae (strain ATCC BAA-255 / R6) OX=171101 GN=spr1548 PE=4 SV=1	1.571	Up	0.0027841	spr1548	30.367	5.7	2	2	2	0.929	0.771	0.75	1.252	1.328	1.27	Membrane
Q8DN18	spr:spr1971	Uncharacterized protein OS=Streptococcus pneumoniae (strain ATCC BAA-255 / R6) OX=171101 GN=fucU PE=3 SV=1	1.563	Up	0.0144365	fucU	16.427	10.3	2	2	2	0.876	1.038	0.743	1.304	1.318	1.532	Cytoplasmic	K02431
Q8CZC1	spr:spr0085	Uncharacterized protein OS=Streptococcus pneumoniae (strain ATCC BAA-255 / R6) OX=171101 GN=spr0085 PE=4 SV=1	1.56	Up	0.000141966	spr0085	38.635	25.5	8	15	8	0.885	0.925	0.84	1.351	1.365	1.417	Cytoplasmic
Q8CYB3	spr:spr1742	Uncharacterized protein OS=Streptococcus pneumoniae (strain ATCC BAA-255 / R6) OX=171101 GN=spr1742 PE=4 SV=1	1.525	Up	3.7951e-05	spr1742	18.658	20	4	5	4	0.602	0.622	0.61	0.961	0.934	0.901	Membrane
Q8DN84	spr:spr1866	Putative alcohol dehydrogenase OS=Streptococcus pneumoniae (strain ATCC BAA-255 / R6) OX=171101 GN=adh PE=3 SV=1	1.51	Up	0.000181817	adh	38.091	67.9	22	143	22	0.83	0.869	0.803	1.31	1.222	1.245	Cytoplasmic	K18369	spr00640 Propanoate metabolism - Streptococcus pneumoniae R6 (avirulent serotype 2); spr01100 Metabolic pathways - Streptococcus pneumoniae R6 (avirulent serotype 2);
Q8DNS9	spr:spr1565	Fructokinase OS=Streptococcus pneumoniae (strain ATCC BAA-255 / R6) OX=171101 GN=scrK PE=4 SV=1	1.508	Up	1.52072e-05	scrK	31.953	67.8	15	42	15	0.902	0.872	0.897	1.365	1.316	1.346	Cytoplasmic	K00847	spr00051 Fructose and mannose metabolism - Streptococcus pneumoniae R6 (avirulent serotype 2); spr00500 Starch and sucrose metabolism - Streptococcus pneumoniae R6 (avirulent serotype 2); spr00520 Amino sugar and nucleotide sugar metabolism - Streptococcus pneumoniae R6 (avirulent serotype 2); spr01100 Metabolic pathways - Streptococcus pneumoniae R6 (avirulent serotype 2);
Q8DRL4	spr:spr0059	Beta-galactosidase 3 OS=Streptococcus pneumoniae (strain ATCC BAA-255 / R6) OX=171101 GN=bgaC PE=3 SV=1	1.501	Up	0.0047172	bgaC	68.979	6.7	3	3	3	0.903	0.91	0.74	1.336	1.227	1.269	Cytoplasmic	K12308	spr00052 Galactose metabolism - Streptococcus pneumoniae R6 (avirulent serotype 2);
Q8DNI5	spr:spr1700	Trehalose operon transcriptional repressor OS=Streptococcus pneumoniae (strain ATCC BAA-255 / R6) OX=171101 GN=treR PE=4 SV=1	0.662	Down	2.3345e-05	treR	27.607	46.2	10	14	10	1.065	1.111	1.125	0.724	0.72	0.742	Cytoplasmic	K03486
Q8DR79	spr:spr0290	5-keto-D-gluconate 5-reductase OS=Streptococcus pneumoniae (strain ATCC BAA-255 / R6) OX=171101 GN=gno PE=4 SV=1	0.66	Down	0.00083989	gno	29.048	43.2	8	16	8	0.622	0.599	0.553	0.37	0.411	0.39	Cytoplasmic	K00046
Q8CYD2	spr:spr1646	2H-phosphodiest domain-containing protein OS=Streptococcus pneumoniae (strain ATCC BAA-255 / R6) OX=171101 GN=spr1646 PE=4 SV=1	0.659	Down	8.1625e-05	spr1646	26.057	49.3	10	19	10	1.263	1.203	1.178	0.801	0.821	0.779	Cytoplasmic
P59676	spr:spr0151	Penicillin-binding protein 2X OS=Streptococcus pneumoniae (strain ATCC BAA-255 / R6) OX=171101 GN=pbpX PE=1 SV=1	0.654	Down	5.7604e-05	pbpX	82.342	45.1	32	66	32	1.147	1.07	1.115	0.709	0.738	0.731	Membrane	K12556	spr00550 Peptidoglycan biosynthesis - Streptococcus pneumoniae R6 (avirulent serotype 2); spr01100 Metabolic pathways - Streptococcus pneumoniae R6 (avirulent serotype 2); spr01501 beta-Lactam resistance - Streptococcus pneumoniae R6 (avirulent serotype 2);
Q8CZ94	spr:spr0304	Uncharacterized protein OS=Streptococcus pneumoniae (strain ATCC BAA-255 / R6) OX=171101 GN=spr0151 PE=4 SV=1	0.654	Down	0.00078251	spr0151	20.158	3.7	1	2	1	1.108	1	0.999	0.636	0.698	0.698	Membrane	K16926
Q8CYM9	spr:spr1237	Uncharacterized protein OS=Streptococcus pneumoniae (strain ATCC BAA-255 / R6) OX=171101 GN=spr1237 PE=4 SV=1	0.652	Down	0.024142	spr1237	62.83	1.4	1	1	1	1.368	0.968	1.229	0.684	0.821	0.821	Membrane	K01992
P0A4N2	spr:spr1919	Maltodextrin transport system permease protein MalC OS=Streptococcus pneumoniae (strain ATCC BAA-255 / R6) OX=171101 GN=malC PE=3 SV=1	0.647	Down	0.000102825	malC	48.302	10.8	7	17	7	1.076	1.096	1.172	0.724	0.706	0.734	Membrane	K15771	spr02010 ABC transporters - Streptococcus pneumoniae R6 (avirulent serotype 2);
Q8DR76	spr:spr0293	Phosphotransferase system sugar-specific EII component OS=Streptococcus pneumoniae (strain ATCC BAA-255 / R6) OX=171101 GN=PTS-EII PE=4 SV=1	0.618	Down	0.0032954	PTS-EII	18.101	57.7	9	14	9	0.544	0.519	0.521	0.286	0.321	0.372	Cytoplasmic	K02745	spr00052 Galactose metabolism - Streptococcus pneumoniae R6 (avirulent serotype 2); spr01100 Metabolic pathways - Streptococcus pneumoniae R6 (avirulent serotype 2); spr02060 Phosphotransferase system (PTS) - Streptococcus pneumoniae R6 (avirulent serotype 2);
Q8DPR0	spr:spr1048	Dihydrolipoyl dehydrogenase OS=Streptococcus pneumoniae (strain ATCC BAA-255 / R6) OX=171101 GN=acoL PE=3 SV=1	0.613	Down	4.5744e-06	acoL	60.415	55.4	29	64	29	1.326	1.327	1.268	0.814	0.791	0.799	Cytoplasmic	K00382	spr00010 Glycolysis / Gluconeogenesis - Streptococcus pneumoniae R6 (avirulent serotype 2); spr00020 Citrate cycle (TCA cycle) - Streptococcus pneumoniae R6 (avirulent serotype 2); spr00260 Glycine, serine and threonine metabolism - Streptococcus pneumoniae R6 (avirulent serotype 2); spr00280 Valine, leucine and isoleucine degradation - Streptococcus pneumoniae R6 (avirulent serotype 2); spr00310…
Q8DPQ8	spr:spr1050	TPP-dependent acetoin dehydrogenase beta chain OS=Streptococcus pneumoniae (strain ATCC BAA-255 / R6) OX=171101 GN=acoB PE=4 SV=1	0.611	Down	3.6017e-05	acoB	35.82	29.7	10	25	10	1.319	1.34	1.244	0.802	0.8	0.784	Cytoplasmic	K00162	spr00010 Glycolysis / Gluconeogenesis - Streptococcus pneumoniae R6 (avirulent serotype 2); spr00020 Citrate cycle (TCA cycle) - Streptococcus pneumoniae R6 (avirulent serotype 2); spr00620 Pyruvate metabolism - Streptococcus pneumoniae R6 (avirulent serotype 2); spr01100 Metabolic pathways - Streptococcus pneumoniae R6 (avirulent serotype 2); spr01110 Biosynthesis of secondary metabolites - Stre…
Q8DPQ7	spr:spr1051	TPP-dependent acetoin dehydrogenase alpha chain OS=Streptococcus pneumoniae (strain ATCC BAA-255 / R6) OX=171101 GN=acoA PE=4 SV=1	0.606	Down	0.00043807	acoA	35.11	30.4	10	19	10	1.318	1.271	1.434	0.799	0.861	0.778	Cytoplasmic	K00161	spr00010 Glycolysis / Gluconeogenesis - Streptococcus pneumoniae R6 (avirulent serotype 2); spr00020 Citrate cycle (TCA cycle) - Streptococcus pneumoniae R6 (avirulent serotype 2); spr00620 Pyruvate metabolism - Streptococcus pneumoniae R6 (avirulent serotype 2); spr01100 Metabolic pathways - Streptococcus pneumoniae R6 (avirulent serotype 2); spr01110 Biosynthesis of secondary metabolites - Stre…
Q8CZ75	spr:spr0289	DUF3666 domain-containing protein OS=Streptococcus pneumoniae (strain ATCC BAA-255 / R6) OX=171101 GN=spr0289 PE=4 SV=1	0.604	Down	0.0060171	spr0289	23.724	30	7	16	7	0.643	0.69	0.581	0.327	0.428	0.402	Cytoplasmic
Q8DNA7	spr:spr1835	Phosphotransferase system system, cellobiose-specific IIB component OS=Streptococcus pneumoniae (strain ATCC BAA-255 / R6) OX=171101 GN=ptcB PE=4 SV=1	0.592	Down	0.00048183	ptcB	11.292	52.9	6	25	6	1.134	1.274	1.251	0.703	0.773	0.69	Membrane	K02760	spr00500 Starch and sucrose metabolism - Streptococcus pneumoniae R6 (avirulent serotype 2); spr02060 Phosphotransferase system (PTS) - Streptococcus pneumoniae R6 (avirulent serotype 2);
Q8DNJ3	spr:spr1686	ABC transporter ATP-binding protein-ferric iron transport OS=Streptococcus pneumoniae (strain ATCC BAA-255 / R6) OX=171101 GN=fecE PE=4 SV=1	0.589	Down	0.00074197	fecE	28.528	19.6	5	6	5	0.621	0.595	0.529	0.328	0.336	0.363	Cytoplasmic	K02013
Q8DPR1	spr:spr1047	Lipoate--protein ligase OS=Streptococcus pneumoniae (strain ATCC BAA-255 / R6) OX=171101 GN=lplA PE=4 SV=1	0.584	Down	4.0112e-05	lplA	37.723	44.1	16	29	16	1.354	1.261	1.336	0.764	0.793	0.749	Cytoplasmic	K03800	spr00785 Lipoic acid metabolism - Streptococcus pneumoniae R6 (avirulent serotype 2); spr01100 Metabolic pathways - Streptococcus pneumoniae R6 (avirulent serotype 2);
Q8DR80	spr:spr0288	2-keto-3-deoxygluconate kinase OS=Streptococcus pneumoniae (strain ATCC BAA-255 / R6) OX=171101 GN=kdgK PE=4 SV=1	0.583	Down	0.0142211	kdgK	37.38	16.5	5	5	5	0.665	0.6	0.63	0.287	0.451	0.366	Membrane	K00874	spr00030 Pentose phosphate pathway - Streptococcus pneumoniae R6 (avirulent serotype 2); spr01100 Metabolic pathways - Streptococcus pneumoniae R6 (avirulent serotype 2); spr01120 Microbial metabolism in diverse environments - Streptococcus pneumoniae R6 (avirulent serotype 2); spr01200 Carbon metabolism - Streptococcus pneumoniae R6 (avirulent serotype 2);
Q8DR81	spr:spr0287	2-keto-3-deoxy-6-phosphogluconate aldolase OS=Streptococcus pneumoniae (strain ATCC BAA-255 / R6) OX=171101 GN=kdgA PE=4 SV=1	0.575	Down	0.000124405	kdgA	22.082	25.4	4	6	4	0.603	0.592	0.587	0.341	0.32	0.364	Cytoplasmic	K01625	spr00030 Pentose phosphate pathway - Streptococcus pneumoniae R6 (avirulent serotype 2); spr00630 Glyoxylate and dicarboxylate metabolism - Streptococcus pneumoniae R6 (avirulent serotype 2); spr01100 Metabolic pathways - Streptococcus pneumoniae R6 (avirulent serotype 2); spr01120 Microbial metabolism in diverse environments - Streptococcus pneumoniae R6 (avirulent serotype 2); spr01200 Carbon m…
Q8DRA7	spr:spr0246	Bac_luciferase domain-containing protein OS=Streptococcus pneumoniae (strain ATCC BAA-255 / R6) OX=171101 GN=spr0246 PE=4 SV=1	0.573	Down	0.000136099	spr0246	38.885	73.9	19	57	19	1.676	1.524	1.68	0.917	0.972	0.909	Cytoplasmic
Q8CZ88	spr:spr0179	DUF3642 domain-containing protein OS=Streptococcus pneumoniae (strain ATCC BAA-255 / R6) OX=171101 GN=spr0179 PE=4 SV=1	0.571	Down	4.2367e-05	spr0179	18.909	25.6	3	8	3	1.592	1.705	1.739	0.964	0.976	0.937	Membrane
P0A3N0	spr:spr1100	L-lactate dehydrogenase OS=Streptococcus pneumoniae (strain ATCC BAA-255 / R6) OX=171101 GN=ldh PE=1 SV=2	0.564	Down	3.5611e-06	ldh	35.355	50.6	16	123	16	1.183	1.137	1.148	0.65	0.67	0.637	Cytoplasmic	K00016	spr00010 Glycolysis / Gluconeogenesis - Streptococcus pneumoniae R6 (avirulent serotype 2); spr00270 Cysteine and methionine metabolism - Streptococcus pneumoniae R6 (avirulent serotype 2); spr00620 Pyruvate metabolism - Streptococcus pneumoniae R6 (avirulent serotype 2); spr00640 Propanoate metabolism - Streptococcus pneumoniae R6 (avirulent serotype 2); spr01100 Metabolic pathways - Streptococc…
Q8DR68	spr:spr0307	ATP-dependent protease ATP-binding subunit OS=Streptococcus pneumoniae (strain ATCC BAA-255 / R6) OX=171101 GN=clpL PE=3 SV=1	0.56	Down	0.00036044	clpL	77.621	71.8	50	191	49	1.517	1.792	1.629	0.939	0.938	0.889	Cytoplasmic	K04086
Q8DN78	spr:spr1875	LysM domain-containing protein OS=Streptococcus pneumoniae (strain ATCC BAA-255 / R6) OX=171101 GN=spr1875 PE=4 SV=1	0.56	Down	0.00101954	spr1875	40.565	37.9	10	27	10	1.644	1.495	1.504	0.769	0.889	0.943	Extracellular
Q8DNA6	spr:spr1836	Phosphotransferase system system, cellobiose-specific IIA component OS=Streptococcus pneumoniae (strain ATCC BAA-255 / R6) OX=171101 GN=ptcA PE=4 SV=1	0.541	Down	1.73643e-05	ptcA	12.236	39.8	5	13	5	1.298	1.338	1.268	0.686	0.696	0.73	Cytoplasmic	K02759	spr00500 Starch and sucrose metabolism - Streptococcus pneumoniae R6 (avirulent serotype 2); spr02060 Phosphotransferase system (PTS) - Streptococcus pneumoniae R6 (avirulent serotype 2);
Q8DNH4	spr:spr1724	Single-stranded DNA-binding protein OS=Streptococcus pneumoniae (strain ATCC BAA-255 / R6) OX=171101 GN=ssbB PE=3 SV=1	0.503	Down	0.021818	ssbB	14.926	20.6	3	4	3	2	1.413	1.662	0.876	0.849	0.83	Cytoplasmic	K03111	spr03030 DNA replication - Streptococcus pneumoniae R6 (avirulent serotype 2); spr03430 Mismatch repair - Streptococcus pneumoniae R6 (avirulent serotype 2); spr03440 Homologous recombination - Streptococcus pneumoniae R6 (avirulent serotype 2);
Q8DNA9	spr:spr1833	Beta-glucosidase OS=Streptococcus pneumoniae (strain ATCC BAA-255 / R6) OX=171101 GN=bgl2 PE=3 SV=1	0.498	Down	2.3422e-05	bgl2	57.07	20.7	11	14	10	1.422	1.522	1.399	0.697	0.745	0.72	Cytoplasmic	K05350	spr00460 Cyanoamino acid metabolism - Streptococcus pneumoniae R6 (avirulent serotype 2); spr00500 Starch and sucrose metabolism - Streptococcus pneumoniae R6 (avirulent serotype 2); spr01100 Metabolic pathways - Streptococcus pneumoniae R6 (avirulent serotype 2); spr01110 Biosynthesis of secondary metabolites - Streptococcus pneumoniae R6 (avirulent serotype 2);
Q8CY69	spr:spr1939	PTS EIIB type-2 domain-containing protein OS=Streptococcus pneumoniae (strain ATCC BAA-255 / R6) OX=171101 GN=spr1939 PE=4 SV=1	0.498	Down	2.4299e-05	spr1939	10.105	26.6	2	18	2	0.897	0.971	0.981	0.469	0.462	0.488	Cytoplasmic	K02822	spr00053 Ascorbate and aldarate metabolism - Streptococcus pneumoniae R6 (avirulent serotype 2); spr01100 Metabolic pathways - Streptococcus pneumoniae R6 (avirulent serotype 2); spr01120 Microbial metabolism in diverse environments - Streptococcus pneumoniae R6 (avirulent serotype 2); spr02060 Phosphotransferase system (PTS) - Streptococcus pneumoniae R6 (avirulent serotype 2);
Q8DR77	spr:spr0292	Unsaturated chondroitin disaccharide hydrolase OS=Streptococcus pneumoniae (strain ATCC BAA-255 / R6) OX=171101 GN=ugl PE=1 SV=1	0.497	Down	0.0039553	ugl	46.078	10.9	4	5	4	0.521	0.535	0.44	0.203	0.253	0.287	Cytoplasmic	K18581
P67331	spr:spr0084	UPF0176 protein spr0084 OS=Streptococcus pneumoniae (strain ATCC BAA-255 / R6) OX=171101 GN=spr0084 PE=3 SV=1	0.495	Down	7.7191e-05	spr0084	37.905	80.5	28	87	28	1.842	1.65	1.805	0.872	0.913	0.838	Cytoplasmic	K07146
Q8DR74	spr:spr0295	Phosphotransferase system sugar-specific EII component OS=Streptococcus pneumoniae (strain ATCC BAA-255 / R6) OX=171101 GN=PTS-EII PE=4 SV=1	0.495	Down	0.023856	PTS-EII	29.835	11.4	3	4	3	0.374	0.504	0.422	0.143	0.248	0.252	Membrane	K02747	spr00052 Galactose metabolism - Streptococcus pneumoniae R6 (avirulent serotype 2); spr01100 Metabolic pathways - Streptococcus pneumoniae R6 (avirulent serotype 2); spr02060 Phosphotransferase system (PTS) - Streptococcus pneumoniae R6 (avirulent serotype 2);
Q8DNA8	spr:spr1834	Permease IIC component OS=Streptococcus pneumoniae (strain ATCC BAA-255 / R6) OX=171101 GN=ptcC PE=4 SV=1	0.495	Down	3.7494e-06	ptcC	46.638	7.2	3	6	3	1.378	1.368	1.289	0.658	0.661	0.68	Membrane	K02761	spr00500 Starch and sucrose metabolism - Streptococcus pneumoniae R6 (avirulent serotype 2); spr02060 Phosphotransferase system (PTS) - Streptococcus pneumoniae R6 (avirulent serotype 2);
Q8DN86	spr:spr1864	Competence protein OS=Streptococcus pneumoniae (strain ATCC BAA-255 / R6) OX=171101 GN=cglA PE=4 SV=1	0.488	Down	0.0057567	cglA	35.555	13.1	4	4	4	1.702	1.243	1.493	0.827	0.744	0.594	Cytoplasmic	K02243
Q8DQX5	spr:spr0445	Type I restriction enzyme OS=Streptococcus pneumoniae (strain ATCC BAA-255 / R6) OX=171101 GN=hsdS PE=4 SV=1	0.48	Down	0.00151711	hsdS	48.986	12.2	5	10	2	1.357	1.198	1.034	0.518	0.586	0.619	Membrane	K01154
P59214	spr:spr1918	Maltose/maltodextrin-binding protein OS=Streptococcus pneumoniae (strain ATCC BAA-255 / R6) OX=171101 GN=malX PE=2 SV=1	0.473	Down	1.3801e-06	malX	45.367	73.3	28	302	28	1.186	1.17	1.149	0.552	0.569	0.536	Extracellular	K15770	spr02010 ABC transporters - Streptococcus pneumoniae R6 (avirulent serotype 2);
Q8DR25	spr:spr0369	D-alanine glycine permease OS=Streptococcus pneumoniae (strain ATCC BAA-255 / R6) OX=171101 GN=dagA PE=3 SV=1	0.46	Down	4.1193e-05	dagA	46.722	4.1	2	2	2	1.069	1.168	1.218	0.541	0.52	0.528	Membrane	K03310
Q8DP04	spr:spr1436	Methyltranfer_dom domain-containing protein OS=Streptococcus pneumoniae (strain ATCC BAA-255 / R6) OX=171101 GN=spr1436 PE=4 SV=1	0.458	Down	0.00024428	spr1436	27.931	39.7	9	27	9	1.105	1.035	0.972	0.432	0.516	0.478	Cytoplasmic
Q8CYZ8	spr:spr0669	Endo/exonuclease/phosphatase domain-containing protein OS=Streptococcus pneumoniae (strain ATCC BAA-255 / R6) OX=171101 GN=spr0669 PE=4 SV=1	0.451	Down	2.1838e-06	spr0669	31.151	35.1	9	17	9	1.174	1.168	1.183	0.506	0.544	0.54	Cytoplasmic	K06896	spr00500 Starch and sucrose metabolism - Streptococcus pneumoniae R6 (avirulent serotype 2); spr01100 Metabolic pathways - Streptococcus pneumoniae R6 (avirulent serotype 2);
Q8DN07	spr:spr1990	Glycerol-3-phosphate dehydrogenase, truncation OS=Streptococcus pneumoniae (strain ATCC BAA-255 / R6) OX=171101 GN=spr1990 PE=4 SV=1	0.444	Down	0.0004844	spr1990	50.415	12.8	5	5	5	1.859	1.537	1.588	0.68	0.811	0.723	Membrane	K00105
P0A4N4	spr:spr1920	Maltodextrin transport system permease protein MalD OS=Streptococcus pneumoniae (strain ATCC BAA-255 / R6) OX=171101 GN=malD PE=3 SV=1	0.441	Down	4.2311e-05	malD	31.507	17.5	4	16	4	1.174	1.126	1.182	0.472	0.537	0.527	Membrane	K15772	spr02010 ABC transporters - Streptococcus pneumoniae R6 (avirulent serotype 2);
Q8DNJ2	spr:spr1687	ABC transporter substrate-binding protein-ferric iron transport OS=Streptococcus pneumoniae (strain ATCC BAA-255 / R6) OX=171101 GN=fatB PE=4 SV=1	0.438	Down	0.0034015	fatB	34.862	71.3	22	63	22	0.638	0.605	0.585	0.202	0.313	0.285	Membrane	K02016
Q8DR67	spr:spr0310	Alpha, 1-6-glucosidase OS=Streptococcus pneumoniae (strain ATCC BAA-255 / R6) OX=171101 GN=dexB PE=4 SV=1	0.434	Down	2.7988e-06	dexB	62.186	41.7	21	122	21	1.159	1.136	1.185	0.484	0.524	0.501	Cytoplasmic	K01215
Q8DQQ3	spr:spr0551	Branched-chain amino acid transport system carrier protein OS=Streptococcus pneumoniae (strain ATCC BAA-255 / R6) OX=171101 GN=brnQ PE=3 SV=1	0.409	Down	5.5622e-05	brnQ	47.326	9.4	4	10	4	1.155	1.097	1.115	0.433	0.442	0.502	Membrane	K03311
Q8DN39	spr:spr1940	Uncharacterized protein OS=Streptococcus pneumoniae (strain ATCC BAA-255 / R6) OX=171101 GN=spr1940 PE=4 SV=1	0.401	Down	3.9366e-05	spr1940	77.872	33.6	24	47	24	0.969	0.897	0.984	0.354	0.389	0.399	Cytoplasmic
Q8DNI7	spr:spr1698	Dextran glucosidase OS=Streptococcus pneumoniae (strain ATCC BAA-255 / R6) OX=171101 GN=dexS PE=4 SV=1	0.382	Down	1.50483e-05	dexS	62.827	41.2	21	51	21	1.173	1.143	1.208	0.425	0.473	0.447	Cytoplasmic	K01226	spr00500 Starch and sucrose metabolism - Streptococcus pneumoniae R6 (avirulent serotype 2); spr01100 Metabolic pathways - Streptococcus pneumoniae R6 (avirulent serotype 2);
Q8DN64	spr:spr1895	Phosphate-binding protein PstS 2 OS=Streptococcus pneumoniae (strain ATCC BAA-255 / R6) OX=171101 GN=pstS2 PE=3 SV=2	0.379	Down	0.00084172	pstS2	30.756	11.7	3	3	3	1.616	1.248	1.648	0.534	0.639	0.536	Membrane	K02040	spr02010 ABC transporters - Streptococcus pneumoniae R6 (avirulent serotype 2); spr02020 Two-component system - Streptococcus pneumoniae R6 (avirulent serotype 2);
Q8DN41	spr:spr1937	Putative transketolase n-terminal section OS=Streptococcus pneumoniae (strain ATCC BAA-255 / R6) OX=171101 GN=tktN PE=4 SV=1	0.357	Down	1.57205e-05	tktN	31.883	49.8	15	51	15	0.974	0.956	0.908	0.316	0.349	0.347	Cytoplasmic	K00615	spr00030 Pentose phosphate pathway - Streptococcus pneumoniae R6 (avirulent serotype 2); spr01100 Metabolic pathways - Streptococcus pneumoniae R6 (avirulent serotype 2); spr01110 Biosynthesis of secondary metabolites - Streptococcus pneumoniae R6 (avirulent serotype 2); spr01120 Microbial metabolism in diverse environments - Streptococcus pneumoniae R6 (avirulent serotype 2); spr01130 Biosynthes…
Q8DN40	spr:spr1938	Uncharacterized protein OS=Streptococcus pneumoniae (strain ATCC BAA-255 / R6) OX=171101 GN=spr1938 PE=4 SV=1	0.357	Down	2.4173e-06	spr1938	46.861	4.2	2	9	2	0.974	0.921	0.907	0.324	0.348	0.328	Membrane	K03475	spr00053 Ascorbate and aldarate metabolism - Streptococcus pneumoniae R6 (avirulent serotype 2); spr01100 Metabolic pathways - Streptococcus pneumoniae R6 (avirulent serotype 2); spr01120 Microbial metabolism in diverse environments - Streptococcus pneumoniae R6 (avirulent serotype 2); spr02060 Phosphotransferase system (PTS) - Streptococcus pneumoniae R6 (avirulent serotype 2);
Q8DQH2	spr:spr0668	PTS glucose-specific enzyme IIABC component OS=Streptococcus pneumoniae (strain ATCC BAA-255 / R6) OX=171101 GN=ptsG PE=4 SV=1	0.342	Down	4.5335e-06	ptsG	78.021	40.1	23	111	23	1.162	1.124	1.164	0.37	0.419	0.391	Membrane	K20108	spr00010 Glycolysis / Gluconeogenesis - Streptococcus pneumoniae R6 (avirulent serotype 2); spr00500 Starch and sucrose metabolism - Streptococcus pneumoniae R6 (avirulent serotype 2); spr00520 Amino sugar and nucleotide sugar metabolism - Streptococcus pneumoniae R6 (avirulent serotype 2); spr01100 Metabolic pathways - Streptococcus pneumoniae R6 (avirulent serotype 2); spr02060 Phosphotransfera…
Q8DN42	spr:spr1936	Putative transketolase c-terminal section OS=Streptococcus pneumoniae (strain ATCC BAA-255 / R6) OX=171101 GN=tktC PE=4 SV=1	0.334	Down	0.0052403	tktC	34.512	27.7	9	33	9	0.947	0.926	0.942	0.268	0.352	0.32	Cytoplasmic	K00615	spr00030 Pentose phosphate pathway - Streptococcus pneumoniae R6 (avirulent serotype 2); spr01100 Metabolic pathways - Streptococcus pneumoniae R6 (avirulent serotype 2); spr01110 Biosynthesis of secondary metabolites - Streptococcus pneumoniae R6 (avirulent serotype 2); spr01120 Microbial metabolism in diverse environments - Streptococcus pneumoniae R6 (avirulent serotype 2); spr01130 Biosynthes…
Q8DN49	spr:spr1916	Alpha-1,4 glucan phosphorylase OS=Streptococcus pneumoniae (strain ATCC BAA-255 / R6) OX=171101 GN=malP PE=3 SV=1	0.322	Down	3.8939e-05	malP	85.153	44.4	35	196	35	1.155	1.088	1.166	0.342	0.405	0.35	Cytoplasmic	K00688	spr00500 Starch and sucrose metabolism - Streptococcus pneumoniae R6 (avirulent serotype 2); spr01100 Metabolic pathways - Streptococcus pneumoniae R6 (avirulent serotype 2); spr01110 Biosynthesis of secondary metabolites - Streptococcus pneumoniae R6 (avirulent serotype 2);
Q8DNI6	spr:spr1699	Phosphotransferase system, trehalose-specific IIBC component OS=Streptococcus pneumoniae (strain ATCC BAA-255 / R6) OX=171101 GN=treP PE=4 SV=1	0.318	Down	2.5762e-06	treP	75.716	12.2	10	34	10	1.317	1.233	1.244	0.384	0.423	0.398	Membrane	K02819	spr00500 Starch and sucrose metabolism - Streptococcus pneumoniae R6 (avirulent serotype 2); spr02060 Phosphotransferase system (PTS) - Streptococcus pneumoniae R6 (avirulent serotype 2);
Q8DPC8	spr:spr1239	Alpha-amylase OS=Streptococcus pneumoniae (strain ATCC BAA-255 / R6) OX=171101 GN=amy PE=3 SV=1	0.315	Down	4.4664e-05	amy	55.879	46.1	17	37	17	1.223	1.005	1.187	0.352	0.364	0.361	Cytoplasmic	K01176	spr00500 Starch and sucrose metabolism - Streptococcus pneumoniae R6 (avirulent serotype 2); spr01100 Metabolic pathways - Streptococcus pneumoniae R6 (avirulent serotype 2);
P63743	spr:spr1991	Glycerol kinase OS=Streptococcus pneumoniae (strain ATCC BAA-255 / R6) OX=171101 GN=glpK PE=3 SV=1	0.286	Down	2.0404e-05	glpK	55.849	20.5	8	11	8	2.058	1.809	2.126	0.547	0.586	0.583	Cytoplasmic	K00864	spr00561 Glycerolipid metabolism - Streptococcus pneumoniae R6 (avirulent serotype 2); spr01100 Metabolic pathways - Streptococcus pneumoniae R6 (avirulent serotype 2);
Q8CZA7	spr:spr0114	Uncharacterized protein OS=Streptococcus pneumoniae (strain ATCC BAA-255 / R6) OX=171101 GN=spr0114 PE=4 SV=1	0.279	Down	0.00098165	spr0114	39.062	3.9	1	1	1	1.422	1.264	1.003	0.277	0.359	0.395	Membrane
P0A3Q1	spr:spr1917	4-alpha-glucanotransferase OS=Streptococcus pneumoniae (strain ATCC BAA-255 / R6) OX=171101 GN=malQ PE=3 SV=1	0.277	Down	4.242e-05	malQ	58.076	23.6	17	57	17	1.21	1.101	1.191	0.298	0.363	0.308	Cytoplasmic	K00705	spr00500 Starch and sucrose metabolism - Streptococcus pneumoniae R6 (avirulent serotype 2); spr01100 Metabolic pathways - Streptococcus pneumoniae R6 (avirulent serotype 2); spr01110 Biosynthesis of secondary metabolites - Streptococcus pneumoniae R6 (avirulent serotype 2);
Q8DP55	spr:spr1344	Glycerol uptake facilitator protein paralog OS=Streptococcus pneumoniae (strain ATCC BAA-255 / R6) OX=171101 GN=glpF PE=3 SV=1	0.128	Down	1.98091e-05	glpF	30.671	24.6	7	29	7	1.458	1.425	1.553	0.189	0.218	0.163	Membrane	K02440

## Sheet: Sheet 3
LC-MS/MS determines the variable modifications of RR07 protein immuno-precipitated from wild-type strain
Checked	Confidence	Annotated Sequence	Modifications	Qvality PEP	Qvality q-value	# Protein Groups	# Proteins	# PSMs	Master Protein Accessions	Positions in Master Proteins	Modifications in Master Proteins	# Missed Cleavages	Theo. MH+ [Da]	Abundances (Scaled): F3: Sample, WT	Quan Info	Found in Sample: [S3] F3: Sample, WT	Confidence (by Search Engine): Sequest HT	Percolator q-Value (by Search Engine): Sequest HT	Percolator PEP (by Search Engine): Sequest HT	XCorr (by Search Engine): Sequest HT	Top Apex RT [min]
FALSE	High	[K].RAMNLSVVDYLVKPVDK.[V]	1xOxidation [M3]	0.00050592	0.00808897	1	1	4	Q8DRF5	Q8DRF5 [93-109]		1	1963.07	100		High	High	0.002188	0.004898	3.34	32.37
FALSE	High	[R].MNENVVSVLEVIGR.[D]		0.000233638	0.00808897	1	1	1	Q8DRF5	Q8DRF5 [320-333]		0	1558.83		No Quan Values	High	High	0.002188	0.00314	3.44
FALSE	High	[R].LIPFDK.[W]		0.163041	0.00808897	1	1	5	Q8DRF5	Q8DRF5 [20-25]		0	732.429	100		High	High	0.002188	0.1442	1.29	24.49
FALSE	High	[K].VVLENTPR.[I]		0.101403	0.00808897	1	1	5	Q8DRF5	Q8DRF5 [253-260]		0	927.526	100		High	High	0.002188	0.106	1.76	13.91
FALSE	High	[K].VLLVDDEYMVTEGLK.[R]	1xOxidation [M9]	4.64803e-05	0.00808897	1	1	3	Q8DRF5	Q8DRF5 [4-18]		0	1739.88	100		High	High	0.002188	0.001243	3.47	35.83
FALSE	High	[K].VLLVDDEYMVTEGLK.[R]		9.46577e-07	0.00808897	1	1	2	Q8DRF5	Q8DRF5 [4-18]		0	1723.88	100		High	High	0.002188	0.0001324	3.67	40.54
FALSE	High	[K].VELGNLLEKIAGQLGER.[G]		0.0190734	0.00808897	1	1	1	Q8DRF5	Q8DRF5 [110-126]		1	1839.03	100		High	High	0.002188	0.03919	3.51	47.44
FALSE	High	[K].VELGNLLEK.[I]		0.0017687	0.00808897	1	1	23	Q8DRF5	Q8DRF5 [110-118]		0	1014.58	100		High	High	0.002188	0.01004	2.03	31.19
FALSE	High	[K].TIHAIQSFDELVSYIK.[E]		1.29935e-06	0.00808897	1	1	21	Q8DRF5	Q8DRF5 [293-308]		0	1863.99	100		High	High	0.002188	0.0001587	4.6	44.28
FALSE	High	[K].TGLDMIR.[E]	1xOxidation [M5]	0.0484829	0.00808897	1	1	56	Q8DRF5	Q8DRF5 [62-68]		0	821.419	100		High	High	0.002188	0.06752	1.52	15.77
FALSE	High	[K].TGLDMIR.[E]		0.0270865	0.00808897	1	1	22	Q8DRF5	Q8DRF5 [62-68]		0	805.424	100		High	High	0.002188	0.04806	1.57	22.88
FALSE	High	[R].AMNLSVVDYLVKPVDKVELGNLLEK.[I]	1xOxidation [M2]	0.000110426	0.00808897	1	1	4	Q8DRF5	Q8DRF5 [94-118]		1	2802.53	100		High	High	0.002188	0.002043	4.74	44.36
FALSE	High	[R].AMNLSVVDYLVKPVDKVELGNLLEK.[I]		2.87959e-06	0.00808897	1	1	1	Q8DRF5	Q8DRF5 [94-118]		1	2786.54	100		High	High	0.002188	0.0002506	4.71	46.02
FALSE	High	[R].AMNLSVVDYLVKPVDK.[V]	1xOxidation [M2]	4.90849e-07	0.00808897	1	1	47	Q8DRF5	Q8DRF5 [94-109]		0	1806.97	100		High	High	0.002188	9.064e-05	3.5	36.58
FALSE	High	[R].AMNLSVVDYLVKPVDK.[V]		1.47032e-06	0.00808897	1	1	22	Q8DRF5	Q8DRF5 [94-109]		0	1790.97	100		High	High	0.002188	0.0001701	4.38	41.61
FALSE	High	[K].ALFINPVYLGQLIKR.[E]		0.00125897	0.00808897	1	1	6	Q8DRF5	Q8DRF5 [347-361]		1	1745.05	100		High	High	0.002188	0.008272	3.6	46.12
FALSE	High	[K].ALFINPVYLGQLIK.[R]		3.1102e-05	0.00808897	1	1	5	Q8DRF5	Q8DRF5 [347-360]		0	1588.95	100		High	High	0.002188	0.0009863	2.53	49.25
FALSE	High	[K].ADDMTDIVK.[T]	1xOxidation [M4]	0.000855555	0.00808897	1	1	23	Q8DRF5	Q8DRF5 [284-292]		0	1023.47	100		High	High	0.002188	0.006628	2.53	11.71
FALSE	High	[K].ADDMTDIVK.[T]		0.00178242	0.00808897	1	1	5	Q8DRF5	Q8DRF5 [284-292]		0	1007.47	100		High	High	0.002188	0.01011	2.3	20.08
FALSE	High	[K].AAQQLLLSTSDSIEDICYAVGYSNLGYFYK.[V]	1xCarbamidomethyl [C17]	1.2693e-05	0.00808897	1	1	1	Q8DRF5	Q8DRF5 [378-407]		0	3389.62		No Quan Values	High	High	0.002188	0.0005883	4.42
FALSE	High	[K].DISKALFINPVYLGQLIK.[R]		0.04538	0.00808897	1	1	1	Q8DRF5	Q8DRF5 [343-360]		1	2032.18	100		High	High	0.002188	0.06483	3.19	48.85
FALSE	High	[K].IAGQLGER.[G]		0.0768336	0.00808897	1	1	15	Q8DRF5	Q8DRF5 [119-126]		0	843.468	100		High	High	0.002188	0.08919	1.91	10.74
FALSE	High	[K].ETLISFFGQYR.[M]		0.000377205	0.00808897	1	1	23	Q8DRF5	Q8DRF5 [309-319]		0	1360.69	100		High	High	0.002188	0.00413	2.58	43.67
FALSE	High	[R].ETDSTFAELLNKQR.[I]		0.000461124	0.00808897	1	1	2	Q8DRF5	Q8DRF5 [362-375]		1	1651.83	100		High	High	0.002188	0.004641	2.97	29.5
FALSE	High	[K].ENWWIGLSK.[E]		0.0616162	0.00808897	1	1	5	Q8DRF5	Q8DRF5 [150-158]		0	1132.58	100		High	High	0.002188	0.07796	1.89	37.82
FALSE	High	[K].ELSLKDISK.[A]		0.132576	0.00808897	1	1	1	Q8DRF5	Q8DRF5 [338-346]		1	1032.59	100		High	High	0.002188	0.126	2.03	21.3

## Sheet: Sheet 4
LC-MS/MS determines the variable modifications of RR07 protein immuno-precipitated from Pn-aqpC deletion strain
Checked	Confidence	Annotated Sequence	Modifications	Qvality PEP	Qvality q-value	# Protein Groups	# Proteins	# PSMs	Master Protein Accessions	Positions in Master Proteins	Modifications in Master Proteins	# Missed Cleavages	Theo. MH+ [Da]	Abundances (Scaled): F1: Sample, aqp	Quan Info	Found in Sample: [S1] F1: Sample, aqp	Confidence (by Search Engine): Sequest HT	Percolator q-Value (by Search Engine): Sequest HT	Percolator PEP (by Search Engine): Sequest HT	XCorr (by Search Engine): Sequest HT	Top Apex RT [min]
FALSE	High	[K].RAMNLSVVDYLVKPVDK.[V]	1xOxidation [M3]	0.014603	0.00975615	1	1	1	Q8DRF5	Q8DRF5 [93-109]		1	1963.07	100		High	High	0.002717	0.01259	2.65	32.46
FALSE	High	[K].VVLENTPR.[I]		0.0472269	0.00975615	1	1	3	Q8DRF5	Q8DRF5 [253-260]		0	927.526	100		High	High	0.002717	0.03381	2.13	13.98
FALSE	High	[K].VLLVDDEYMVTEGLK.[R]	1xOxidation [M9]	0.00253148	0.00975615	1	1	1	Q8DRF5	Q8DRF5 [4-18]		0	1739.88	100		High	High	0.002717	0.002839	3.28	35.84
FALSE	High	[K].VLLVDDEYMVTEGLK.[R]		5.6343e-05	0.00975615	1	1	2	Q8DRF5	Q8DRF5 [4-18]		0	1723.88	100		High	High	0.002717	0.0001114	3.05	40.58
FALSE	High	[K].VELGNLLEK.[I]		0.00923173	0.00975615	1	1	20	Q8DRF5	Q8DRF5 [110-118]		0	1014.58	100		High	High	0.002717	0.008527	2.32	31.18
FALSE	High	[K].TIHAIQSFDELVSYIK.[E]		6.1823e-07	0.00975615	1	1	17	Q8DRF5	Q8DRF5 [293-308]		0	1863.99	100		High	High	0.00271739	2.39947e-06	4.16	44.43
FALSE	High	[K].TGLDMIR.[E]	1xOxidation [M5]	0.138549	0.00975615	1	1	31	Q8DRF5	Q8DRF5 [62-68]		0	821.419	100		High	High	0.002717	0.08491	1.73	15.81
FALSE	High	[K].TGLDMIR.[E]		0.0477454	0.00975615	1	1	20	Q8DRF5	Q8DRF5 [62-68]		0	805.424	100		High	High	0.002717	0.03418	2.09	22.98
FALSE	High	[R].AMNLSVVDYLVKPVDK.[V]	1xOxidation [M2]	1.22175e-05	0.00975615	1	1	42	Q8DRF5	Q8DRF5 [94-109]		0	1806.97	100		High	High	0.002717	3.034e-05	4.14	36.6
FALSE	High	[R].AMNLSVVDYLVKPVDK.[V]		9.13676e-07	0.00975615	1	1	26	Q8DRF5	Q8DRF5 [94-109]		0	1790.97	100		High	High	0.002717	3.347e-06	4.37	41.68
FALSE	High	[K].DISKALFINPVYLGQLIK.[R]		0.0275086	0.00975615	1	1	1	Q8DRF5	Q8DRF5 [343-360]		1	2032.18	100		High	High	0.002717	0.02143	3.54	48.91
FALSE	High	[K].ALFINPVYLGQLIKR.[E]		3.60101e-05	0.00975615	1	1	8	Q8DRF5	Q8DRF5 [347-361]		1	1745.05	100		High	High	0.002717	7.62e-05	3.01	46.22
FALSE	High	[K].ALFINPVYLGQLIK.[R]		0.000863579	0.00975615	1	1	3	Q8DRF5	Q8DRF5 [347-360]		0	1588.95	100		High	High	0.002717	0.001135	2.37	49.29
FALSE	High	[K].ADDMTDIVK.[T]	1xOxidation [M4]	0.00429886	0.00975615	1	1	16	Q8DRF5	Q8DRF5 [284-292]		0	1023.47	100		High	High	0.002717	0.004449	2.84	11.77
FALSE	High	[K].ADDMTDIVK.[T]		0.0203736	0.00975615	1	1	5	Q8DRF5	Q8DRF5 [284-292]		0	1007.47	100		High	High	0.002717	0.01665	2.16	20.12
FALSE	High	[K].IAGQLGER.[G]		0.123638	0.00975615	1	1	13	Q8DRF5	Q8DRF5 [119-126]		0	843.468	100		High	High	0.002717	0.0769	2.06	10.77
FALSE	High	[K].ETLISFFGQYR.[M]		0.00209118	0.00975615	1	1	18	Q8DRF5	Q8DRF5 [309-319]		0	1360.69	100		High	High	0.002717	0.002408	2.53	43.68
FALSE	High	[K].ENWWIGLSK.[E]		0.0373456	0.00975615	1	1	3	Q8DRF5	Q8DRF5 [150-158]		0	1132.58	100		High	High	0.002717	0.02778	1.92	37.84
FALSE	High	[K].ELSLKDISK.[A]		0.123638	0.00975615	1	1	1	Q8DRF5	Q8DRF5 [338-346]		1	1032.59	100		High	High	0.002717	0.07691	2.31	21.34
